# Supplementary material for: Comparative analyses and phylogenetic relationships of thirteen Pholidota species (Orchidaceae) inferred from complete chloroplast genomes
Source: BMC Plant Biol. 2023 May 20;23:269. doi: 10.1186/s12870-023-04233-8 (PMC10199590; doi:10.1186/s12870-023-04233-8)
Supplement: Supplementary file 3 — Additional file 3: Table S1. Codon frequencies and relative synonymous codon usage (RSCU) values of the thirteen Pholidota cp genomes. [file 12870_2023_4233_MOESM3_ESM.xlsx]

## Sheet: Sheet1
Table S1. Codon frequencies and relative synonymous codon usage (RSCU) values of the thirteen Pholidota cp genomes.
Species	Amino Acid	Codon	Count	RSCU	Amino Acid	Codon	Count	RSCU	Amino Acid	Codon	Count	RSCU	Amino Acid	Codon	Count	RSCU
Pholidota articulata	Leu	CUA	400	0.86	Ser	AGC	118	0.33	Arg	AGA	534	1.93	His	CAC	150	0.46
		CUC	214	0.46		AGU	432	1.2		AGG	175	0.63		CAU	502	1.54
		CUG	199	0.43		UCA	422	1.17		CGA	368	1.33	Cys	UGC	77	0.47
		CUU	583	1.25		UCC	355	0.99		CGC	97	0.35		UGU	248	1.53
		UUA	840	1.8		UCG	193	0.54		CGG	121	0.44	Gln	CAA	715	1.51
		UUG	568	1.22		UCU	639	1.78		CGU	362	1.31		CAG	235	0.49
	Ile	AUA	697	0.93	Pro	CCA	311	1.13	Asp	GAC	205	0.37	Lys	AAA	1033	1.42
		AUC	482	0.64		CCC	243	0.89		GAU	908	1.63		AAG	421	0.58
		AUU	1079	1.43		CCG	134	0.49	Met	AUG	664	1	Phe	UUU	945	1.23
	Val	GUA	510	1.42		CCU	409	1.49	Tyr	UAC	194	0.41		UUC	596	0.77
		GUC	197	0.55	Thr	ACA	428	1.25		UAU	762	1.59
		GUG	228	0.63		ACC	240	0.7	Gly	GGA	724	1.61
		GUU	503	1.4		ACG	157	0.46		GGC	180	0.4
	Glu	GAA	1064	1.46		ACU	545	1.59		GGG	324	0.72
		GAG	392	0.54	Ala	GCA	423	1.22		GGU	566	1.26
	Ter	UAA	42	1.42		GCC	207	0.6	Asn	AAC	274	0.44
		UAG	26	0.88		GCG	123	0.36		AAU	958	1.56
		UGA	21	0.71		GCU	627	1.82	Trp	UGG	469	1
Pholidota cantonensis	Leu	CUA	405	0.87	Ser	AGC	120	0.33	Arg	AGA	543	1.95	His	CAC	154	0.47
		CUC	206	0.44		AGU	425	1.19		AGG	179	0.64		CAU	502	1.53
		CUG	196	0.42		UCA	418	1.17		CGA	364	1.31	Cys	UGC	79	0.48
		CUU	584	1.25		UCC	343	0.96		CGC	97	0.35		UGU	248	1.52
		UUA	847	1.82		UCG	194	0.54		CGG	125	0.45	Gln	CAA	718	1.52
		UUG	560	1.2		UCU	637	1.79		CGU	365	1.31		CAG	228	0.48
	Ile	AUA	695	0.91	Pro	CCA	306	1.11	Asp	GAC	201	0.36	Lys	AAA	1038	1.43
		AUC	502	0.67		CCC	248	0.9		GAU	906	1.64		AAG	413	0.57
		AUU	1082	1.42		CCG	136	0.49	Met	AUG	660	1	Phe	UUC	601	0.78
	Val	GUA	514	1.43		CCU	412	1.5	Tyr	UAC	194	0.4		UUU	942	1.22
		GUC	201	0.56	Thr	ACA	430	1.26		UAU	767	1.6
		GUG	226	0.63		ACC	244	0.71	Gly	GGA	728	1.62
		GUU	501	1.39		ACG	155	0.45		GGC	176	0.39
	Glu	GAA	1060	1.46		ACU	541	1.58		GGG	326	0.72
		GAG	391	0.54	Ala	GCA	420	1.22		GGU	572	1.27
	Ter	UAA	42	1.42		GCC	205	0.59	Asn	AAC	280	0.46
		UAG	26	0.88		GCG	125	0.36		AAU	950	1.54
		UGA	21	0.71		GCU	632	1.83	Trp	UGG	467	1
Pholidota chinensis	Leu	CUA	402	0.86	Ser	AGC	120	0.33	Arg	AGA	539	1.94	His	CAC	147	0.45
		CUC	211	0.45		AGU	430	1.19		AGG	176	0.63		CAU	501	1.55
		CUG	197	0.42		UCA	423	1.17		CGA	369	1.33	Cys	UGC	80	0.49
		CUU	581	1.24		UCC	355	0.99		CGC	98	0.35		UGU	246	1.51
		UUA	840	1.8		UCG	191	0.53		CGG	122	0.44	Gln	CAA	718	1.51
		UUG	576	1.23		UCU	642	1.78		CGU	366	1.32		CAG	235	0.49
	Ile	AUA	701	0.92	Pro	CCA	310	1.13	Met	AUG	663	1	Lys	AAA	1045	1.43
		AUC	484	0.64		CCC	246	0.9	Asp	GAC	206	0.37		AAG	418	0.57
		AUU	1093	1.44		CCG	136	0.5		GAU	912	1.63	Phe	UUC	595	0.77
	Val	GUA	513	1.42		CCU	407	1.48	Tyr	UAC	193	0.4		UUU	949	1.23
		GUC	203	0.56	Thr	ACA	432	1.25		UAU	766	1.6
		GUG	228	0.63		ACC	241	0.7	Gly	GGA	728	1.62
		GUU	500	1.39		ACG	156	0.45		GGC	178	0.4
	Glu	GAA	1070	1.47		ACU	549	1.59		GGG	321	0.71
		GAG	389	0.53	Ala	GCA	422	1.22		GGU	570	1.27
	Ter	UAA	43	1.45		GCC	206	0.6	Asn	AAC	277	0.44
		UAG	26	0.88		GCG	124	0.36		AAU	968	1.56
		UGA	20	0.67		GCU	630	1.82	Trp	UGG	469	1
Pholidota imbricata	Leu	CUA	408	0.87	Ser	AGC	121	0.34	Arg	AGA	543	1.96	His	CAC	147	0.45
		CUC	206	0.44		AGU	426	1.19		AGG	174	0.63		CAU	502	1.55
		CUG	204	0.44		UCA	421	1.18		CGA	366	1.32	Cys	UGC	82	0.51
		CUU	577	1.24		UCC	357	1		CGC	96	0.35		UGU	241	1.49
		UUA	845	1.81		UCG	190	0.53		CGG	122	0.44	Gln	CAA	722	1.53
		UUG	563	1.21		UCU	629	1.76		CGU	361	1.3		CAG	220	0.47
	Ile	AUA	700	0.92	Pro	CCA	312	1.14	Met	AUG	656	1	Lys	AAA	1031	1.42
		AUC	488	0.64		CCC	239	0.87	Asp	GAC	207	0.38		AAG	419	0.58
		AUU	1086	1.43		CCG	135	0.49		GAU	892	1.62	Phe	UUC	597	0.77
	Val	GUA	504	1.4		CCU	409	1.49	Tyr	UAC	200	0.41		UUU	948	1.23
		GUC	202	0.56	Thr	ACA	429	1.26		UAU	764	1.59
		GUG	227	0.63		ACC	241	0.71	Gly	GGA	727	1.63
		GUU	502	1.4		ACG	158	0.46		GGC	176	0.39
	Glu	GAA	1060	1.46		ACU	536	1.57		GGG	316	0.71
		GAG	394	0.54	Ala	GCA	425	1.23		GGU	567	1.27
	Ter	UAA	41	1.38		GCC	203	0.59	Asn	AAC	282	0.45
		UAG	26	0.88		GCG	125	0.36		AAU	958	1.55
		UGA	22	0.74		GCU	633	1.83	Trp	UGG	464	1
Pholidota leveilleana	Leu	CUA	401	0.86	Ser	AGC	123	0.34	Arg	AGA	540	1.95	His	CAC	151	0.46
		CUC	208	0.44		AGU	422	1.18		AGG	176	0.63		CAU	501	1.54
		CUG	198	0.42		UCA	421	1.17		CGA	365	1.32	Cys	UGC	80	0.49
		CUU	584	1.25		UCC	354	0.99		CGC	98	0.35		UGU	250	1.52
		UUA	845	1.81		UCG	192	0.54		CGG	122	0.44	Gln	CAA	725	1.52
		UUG	569	1.22		UCU	639	1.78		CGU	364	1.31		CAG	232	0.48
	Ile	AUA	699	0.92	Pro	CCA	308	1.12	Met	AUG	661	1	Lys	AAA	1038	1.43
		AUC	491	0.65		CCC	246	0.9	Asp	GAC	201	0.37		AAG	410	0.57
		AUU	1084	1.43		CCG	134	0.49		GAU	900	1.64	Phe	UUC	593	0.77
	Val	GUA	514	1.42		CCU	411	1.5	Tyr	UAC	197	0.41		UUU	946	1.23
		GUC	202	0.56	Thr	ACA	430	1.25		UAU	771	1.59
		GUG	225	0.62		ACC	243	0.71	Gly	GGA	730	1.62
		GUU	504	1.4		ACG	158	0.46		GGC	177	0.39
	Glu	GAA	1065	1.46		ACU	546	1.59		GGG	323	0.72
		GAG	395	0.54	Ala	GCA	415	1.21		GGU	571	1.27
	Ter	UAA	42	1.42		GCC	206	0.6	Asn	AAC	282	0.45
		UAG	26	0.88		GCG	130	0.38		AAU	965	1.55
		UGA	21	0.71		GCU	625	1.82	Trp	UGG	464	1
Pholidota longipes	Leu	CUA	408	0.87	Ser	AGC	121	0.34	Arg	AGA	535	1.93	His	CAC	150	0.46
		CUC	206	0.44		AGU	421	1.19		AGG	173	0.63		CAU	496	1.53
		CUG	199	0.43		UCA	423	1.19		CGA	366	1.33	Cys	UGC	83	0.5
		CUU	583	1.25		UCC	351	0.99		CGC	97	0.35		UGU	248	1.5
		UUA	841	1.8		UCG	193	0.54		CGG	122	0.44	Gln	CAA	722	1.52
		UUG	562	1.2		UCU	622	1.75		CGU	365	1.32		CAG	231	0.48
	Ile	AUA	702	0.93	Pro	CCA	309	1.13	Met	AUG	665	1	Lys	AAA	1042	1.44
		AUC	489	0.65		CCC	246	0.9	Asp	GAC	202	0.37		AAG	403	0.56
		AUU	1081	1.43		CCG	134	0.49		GAU	896	1.63	Phe	UUC	600	0.77
	Val	GUA	515	1.43		CCU	408	1.49	Tyr	UAC	193	0.4		UUU	957	1.23
		GUC	200	0.56	Thr	ACA	432	1.26		UAU	773	1.6
		GUG	225	0.63		ACC	241	0.7	Gly	GGA	727	1.62
		GUU	499	1.39		ACG	159	0.46		GGC	181	0.4
	Glu	GAA	1052	1.46		ACU	544	1.58		GGG	324	0.72
		GAG	393	0.54	Ala	GCA	419	1.22		GGU	565	1.26
	Ter	UAA	41	1.38		GCC	207	0.6	Asn	AAC	277	0.44
		UAG	26	0.88		GCG	124	0.36		AAU	972	1.56
		UGA	22	0.74		GCU	628	1.82	Trp	UGG	465	1
Pholidota missionariorum	Leu	CUA	405	0.87	Ser	AGC	119	0.33	Arg	AGA	543	1.96	His	CAC	149	0.46
		CUC	207	0.45		AGU	426	1.19		AGG	177	0.64		CAU	502	1.54
		CUG	194	0.42		UCA	423	1.18		CGA	362	1.31	Cys	UGC	80	0.49
		CUU	584	1.26		UCC	345	0.97		CGC	99	0.36		UGU	247	1.51
		UUA	842	1.81		UCG	194	0.54		CGG	119	0.43	Gln	CAA	717	1.51
		UUG	563	1.2		UCU	636	1.78		CGU	363	1.31		CAG	231	0.49
	Ile	AUA	688	0.91	Pro	CCA	307	1.12	Met	AUG	656	1	Lys	AAA	1019	1.42
		AUC	497	0.66		CCC	244	0.89	Asp	GAC	203	0.37		AAG	414	0.58
		AUU	1084	1.43		CCG	133	0.49		GAU	896	1.63	Phe	UUC	604	0.78
	Val	GUA	511	1.43		CCU	409	1.49	Tyr	UAC	197	0.41		UUU	946	1.22
		GUC	199	0.56	Thr	ACA	431	1.26		UAU	767	1.59
		GUG	224	0.63		ACC	245	0.71	Gly	GGA	724	1.62
		GUU	499	1.39		ACG	154	0.45		GGC	175	0.39
	Glu	GAA	1061	1.46		ACU	541	1.58		GGG	322	0.72
		GAG	392	0.54	Ala	GCA	419	1.22		GGU	563	1.26
	Ter	UAA	41	1.38		GCC	205	0.6	Asn	AAC	278	0.45
		UAG	26	0.88		GCG	127	0.37		AAU	956	1.55
		UGA	22	0.74		GCU	624	1.82	Trp	UGG	468	1
Pholidota niana	Leu	CUA	404	0.87	Ser	AGC	121	0.34	Arg	AGA	535	1.94	His	CAC	149	0.46
		CUC	206	0.44		AGU	424	1.19		AGG	172	0.62		CAU	500	1.54
		CUG	200	0.43		UCA	423	1.19		CGA	367	1.33	Cys	UGC	80	0.49
		CUU	579	1.24		UCC	351	0.99		CGC	98	0.35		UGU	249	1.51
		UUA	845	1.81		UCG	192	0.54		CGG	122	0.44	Gln	CAA	723	1.52
		UUG	562	1.21		UCU	624	1.75		CGU	365	1.32		CAG	228	0.48
	Ile	AUA	697	0.92	Pro	CCA	307	1.12	Met	AUG	661	1	Lys	AAA	1039	1.44
		AUC	489	0.65		CCC	246	0.9	Asp	GAC	202	0.37		AAG	405	0.56
		AUU	1081	1.43		CCG	133	0.49		GAU	896	1.63	Phe	UUC	597	0.77
	Val	GUA	515	1.43		CCU	410	1.5	Tyr	UAC	191	0.4		UUU	947	1.23
		GUC	199	0.55	Thr	ACA	431	1.25		UAU	771	1.6
		GUG	224	0.62		ACC	242	0.7	Gly	GGA	725	1.62
		GUU	499	1.39		ACG	159	0.46		GGC	180	0.4
	Glu	GAA	1042	1.46		ACU	542	1.58		GGG	320	0.72
		GAG	386	0.54	Ala	GCA	419	1.22		GGU	565	1.26
	Ter	UAA	42	1.42		GCC	202	0.59	Asn	AAC	275	0.44
		UAG	27	0.91		GCG	124	0.36		AAU	966	1.56
		UGA	20	0.67		GCU	629	1.83	Trp	UGG	467	1
Pholidota pallida	Leu	CUA	411	0.88	Ser	AGC	119	0.33	Arg	AGA	539	1.94	His	CAC	146	0.45
		CUC	207	0.44		AGU	428	1.19		AGG	175	0.63		CAU	501	1.55
		CUG	203	0.43		UCA	422	1.18		CGA	367	1.32	Cys	UGC	78	0.48
		CUU	576	1.23		UCC	358	1		CGC	98	0.35		UGU	244	1.52
		UUA	847	1.81		UCG	192	0.54		CGG	119	0.43	Gln	CAA	721	1.52
		UUG	569	1.21		UCU	634	1.77		CGU	365	1.31		CAG	225	0.48
	Ile	AUA	696	0.92	Pro	CCA	308	1.13	Met	AUG	656	1	Lys	AAA	1032	1.42
		AUC	484	0.64		CCC	236	0.87	Asp	GAC	208	0.38		AAG	418	0.58
		AUU	1080	1.43		CCG	132	0.49		GAU	890	1.62	Phe	UUC	598	0.77
	Val	GUA	506	1.41		CCU	412	1.51	Tyr	UAC	199	0.41		UUU	946	1.23
		GUC	202	0.56	Thr	ACA	431	1.26		UAU	761	1.59
		GUG	226	0.63		ACC	240	0.7	Gly	GGA	724	1.62
		GUU	504	1.4		ACG	158	0.46		GGC	173	0.39
	Glu	GAA	1062	1.46		ACU	540	1.58		GGG	319	0.71
		GAG	388	0.54	Ala	GCA	428	1.24		GGU	573	1.28
	Ter	UAA	42	1.42		GCC	204	0.59	Asn	AAC	281	0.45
		UAG	26	0.88		GCG	123	0.36		AAU	960	1.55
		UGA	21	0.71		GCU	629	1.82	Trp	UGG	465	1
Pholidota protracta	Leu	CUA	399	0.85	Ser	AGC	120	0.34	Arg	AGA	538	1.94	His	CAC	148	0.46
		CUC	215	0.46		AGU	428	1.2		AGG	173	0.62		CAU	498	1.54
		CUG	202	0.43		UCA	423	1.19		CGA	369	1.33	Cys	UGC	80	0.49
		CUU	585	1.25		UCC	353	1		CGC	98	0.35		UGU	245	1.51
		UUA	842	1.8		UCG	194	0.54		CGG	121	0.44	Gln	CAA	721	1.51
		UUG	563	1.2		UCU	623	1.75		CGU	365	1.32		CAG	233	0.49
	Ile	AUA	690	0.91	Pro	CCA	312	1.14	Met	AUG	664	1	Lys	AAA	1042	1.43
		AUC	487	0.65		CCC	244	0.89	Asp	GAC	207	0.37		AAG	414	0.57
		AUU	1087	1.44		CCG	132	0.48		GAU	913	1.63	Phe	UUC	602	0.77
	Val	GUA	518	1.43		CCU	411	1.5	Tyr	UAC	194	0.4		UUU	957	1.23
		GUC	203	0.56	Thr	ACA	433	1.26		UAU	777	1.6
		GUG	224	0.62		ACC	242	0.7	Gly	GGA	721	1.61
		GUU	501	1.39		ACG	159	0.46		GGC	177	0.4
	Glu	GAA	1054	1.46		ACU	543	1.58		GGG	326	0.73
		GAG	390	0.54	Ala	GCA	421	1.22		GGU	567	1.27
	Ter	UAA	42	1.41		GCC	206	0.6	Asn	AAC	279	0.45
		UAG	27	0.91		GCG	124	0.36		AAU	970	1.55
		UGA	20	0.67		GCU	629	1.82	Trp	UGG	468	1
Pholidota ventricosa	Leu	CUA	401	0.86	Ser	AGC	122	0.34	Arg	AGA	534	1.92	His	CAC	149	0.46
		CUC	209	0.45		AGU	429	1.19		AGG	172	0.62		CAU	501	1.54
		CUG	201	0.43		UCA	428	1.19		CGA	373	1.34	Cys	UGC	81	0.5
		CUU	585	1.25		UCC	353	0.98		CGC	100	0.36		UGU	245	1.5
		UUA	847	1.81		UCG	192	0.53		CGG	123	0.44	Gln	CAA	723	1.52
		UUG	568	1.21		UCU	631	1.76		CGU	366	1.32		CAG	231	0.48
	Ile	AUA	701	0.92	Pro	CCA	307	1.12	Met	AUG	664	1	Lys	AAA	1030	1.42
		AUC	501	0.66		CCC	250	0.91	Asp	GAC	204	0.36		AAG	419	0.58
		AUU	1088	1.43		CCG	131	0.48		GAU	917	1.64	Phe	UUC	599	0.78
	Val	GUA	514	1.42		CCU	411	1.5	Tyr	UAC	193	0.4		UUU	937	1.22
		GUC	199	0.55	Thr	ACA	426	1.24		UAU	776	1.6
		GUG	232	0.64		ACC	246	0.71	Gly	GGA	729	1.62
		GUU	502	1.39		ACG	156	0.45		GGC	184	0.41
	Glu	GAA	1067	1.46		ACU	536	1.57		GGG	324	0.72
		GAG	391	0.54	Ala	GCA	421	1.22		GGU	563	1.25
	Ter	UAA	40	1.35		GCC	203	0.59	Asn	AAC	275	0.44
		UAG	27	0.91		GCG	127	0.37		AAU	959	1.56
		UGA	22	0.74		GCU	632	1.83	Trp	UGG	470	1
Pholidota wenshanica	Leu	CUA	399	0.85	Ser	AGC	123	0.34	Arg	AGA	540	1.95	His	CAC	151	0.46
		CUC	210	0.45		AGU	423	1.18		AGG	177	0.64		CAU	499	1.54
		CUG	198	0.42		UCA	420	1.17		CGA	366	1.32	Cys	UGC	80	0.49
		CUU	582	1.25		UCC	354	0.99		CGC	98	0.35		UGU	248	1.51
		UUA	843	1.81		UCG	194	0.54		CGG	120	0.43	Gln	CAA	724	1.51
		UUG	570	1.22		UCU	63	1.76		CGU	364	1.31		CAG	235	0.49
	Ile	AUA	701	0.92	Pro	CCA	307	1.12	Met	AUG	661	1	Lys	AAA	1043	1.43
		AUC	490	0.65		CCC	246	0.9	Asp	GAC	202	0.37		AAG	411	0.57
		AUU	1084	1.43		CCG	133	0.48		GAU	900	1.63	Phe	UUC	596	0.77
	Val	GUA	514	1.42		CCU	411	1.5	Tyr	UAC	196	0.41		UUU	945	1.23
		GUC	201	0.56	Thr	ACA	429	1.26		UAU	770	1.59
		GUG	222	0.61		ACC	241	0.71	Gly	GGA	728	1.62
		GUU	508	1.4		ACG	158	0.46		GGC	176	0.39
	Glu	GAA	1064	1.46		ACU	536	1.57		GGG	325	0.72
		GAG	396	0.54	Ala	GCA	418	1.21		GGU	570	1.27
	Ter	UAA	41	1.38		GCC	206	0.6	Asn	AAC	277	0.45
		UAG	26	0.88		GCG	127	0.37		AAU	963	1.55
		UGA	22	0.74		GCU	628	1.82	Trp	UGG	468	1
Pholidota yunnanensis	Leu	CUA	401	0.86	Ser	AGC	122	0.34	Arg	AGA	539	1.94	His	CAC	151	0.46
		CUC	208	0.45		AGU	424	1.18		AGG	177	0.64		CAU	500	1.54
		CUG	198	0.42		UCA	419	1.17		CGA	363	1.31	Cys	UGC	80	0.51
		CUU	582	1.25		UCC	352	0.98		CGC	98	0.35		UGU	248	1.49
		UUA	847	1.81		UCG	192	0.54		CGG	122	0.44	Gln	CAA	729	1.51
		UUG	567	1.21		UCU	639	1.78		CGU	364	1.31		CAG	232	0.48
	Ile	AUA	701	0.93	Pro	CCA	309	1.12	Met	AUG	658	1	Lys	AAA	1040	1.44
		AUC	489	0.65		CCC	245	0.89	Asp	GAC	199	0.36		AAG	409	0.56
		AUU	1084	1.43		CCG	134	0.49		GAU	896	1.64	Phe	UUC	595	0.77
	Val	GUA	512	1.42		CCU	412	1.5	Tyr	UAC	196	0.4		UUU	946	1.23
		GUC	202	0.56	Thr	ACA	432	1.26		UAU	772	1.6
		GUG	221	0.61		ACC	242	0.7	Gly	GGA	731	1.62
		GUU	507	1.4		ACG	157	0.46		GGC	177	0.39
	Glu	GAA	1074	1.47		ACU	544	1.58		GGG	324	0.72
		GAG	392	0.53	Ala	GCA	421	1.22		GGU	571	1.27
	Ter	UAA	42	1.42		GCC	205	0.59	Asn	AAC	278	0.45
		UAG	26	0.88		GCG	125	0.36		AAU	969	1.55
		UGA	21	0.71		GCU	628	1.82	Trp	UGG	467	1
