# Supplementary material for: Comparative analyses and phylogenetic relationships of thirteen Pholidota species (Orchidaceae) inferred from complete chloroplast genomes
Source: BMC Plant Biol. 2023 May 20;23:269. doi: 10.1186/s12870-023-04233-8 (PMC10199590; doi:10.1186/s12870-023-04233-8)
Supplement: Supplementary file 4 — Additional file 4: Table S2. Types and numbers of long repeats in the thirteen Pholidota cp genomes. [file 12870_2023_4233_MOESM4_ESM.xlsx]

## Sheet: Sheet1
	Table S2. Types and numbers of long repeats in the thirteen Pholidota cp genomes.
Species	Dispersed repeats				Palindromic repeats	Tandem repeats	Total repeats of each species
	Forward	Reverse	Complement	subtotal
P. articulata	17	1	0	18	31	37	86
P. cantonensis	7	0	0	7	17	29	53
P. chinensis	17	0	0	17	31	25	73
P. imbricata	10	1	1	12	23	33	68
P. leveilleana	16	2	0	18	22	35	75
P. longipes	12	0	0	12	21	32	65
P. missionariorum	7	2	0	9	20	40	69
P. niana	15	0	0	15	22	33	70
P. pallida	13	0	1	14	23	36	73
P. protracta	16	0	0	16	30	33	79
P. ventricosa	14	2	0	16	33	37	86
P. wenshanica	15	2	0	17	28	39	84
P. yunnanensis	14	3	1	18	21	35	74
Total and proportion (%)	173/18.12	13/1.36	3/0.31	189/19.79	322/33.72	444/46.49	955/100
