# Supplementary material for: Comparative analyses and phylogenetic relationships of thirteen Pholidota species (Orchidaceae) inferred from complete chloroplast genomes
Source: BMC Plant Biol. 2023 May 20;23:269. doi: 10.1186/s12870-023-04233-8 (PMC10199590; doi:10.1186/s12870-023-04233-8)
Supplement: Supplementary file 5 — Additional file 5: Table S3. Distribution of tandem repeats in the thirteen Pholidota cp genomes. [file 12870_2023_4233_MOESM5_ESM.xlsx]

## Sheet: Sheet1
Table S3. Distribution of tandem repeats in the thirteen Pholidota cp genomes. (CDS: coding sequences; IGS: intergenic spacer; LSC: large single-copy; SSC: short single-copy; IR: inverted repeat regions)
Species	Intron	CDS	IGS	LSC	SSC	IR	Total of species
P. articulata	3	10	24	22	5	10	37
P. cantonensis	3	2	24	19	5	5	29
P. chinensis	2	10	13	14	3	8	25
P. imbricata	2	7	24	21	6	6	33
P. leveilleana	4	8	23	21	5	9	35
P. longipes	4	7	21	17	5	10	32
P. missionariorum	5	5	30	24	9	7	40
P. niana	5	9	19	16	5	12	33
P. pallida	2	7	27	24	5	7	36
P. protracta	2	11	20	16	6	11	33
P. ventricosa	3	11	23	22	6	9	37
P. wenshanica	3	10	26	24	6	9	39
P. yunnanensis	3	6	26	24	4	7	35
Total and proportion (%)	41/9.23	103/23.20	300/67.57	264/59.46	70/15.77	110/24.77	444
