# Supplementary material for: Comparative analyses and phylogenetic relationships of thirteen Pholidota species (Orchidaceae) inferred from complete chloroplast genomes
Source: BMC Plant Biol. 2023 May 20;23:269. doi: 10.1186/s12870-023-04233-8 (PMC10199590; doi:10.1186/s12870-023-04233-8)
Supplement: Supplementary file 6 — Additional file 6: Table S4. Types and numbers of SSRs distributed in LSC, SSC, IR regions based on nucleotide repeat units in the thirteen Pholidota plastomes. [file 12870_2023_4233_MOESM6_ESM.xlsx]

## Sheet: Sheet1
Table S4. Types and numbers of SSRs distributed in LSC, SSC, IR regions based on nucleotide repeat units in thirteen Pholidota plastomes.
species	mono-nucleotide				di-nucleotide		tri-nucleotide				tetra-nucleotide				LSC	SSC	IR	Total of each species	Number and percentage of mono-nucleotide SSRs (%)
	A	T	C	G	AT	TA	ATA	TAT	ATT	TTC	ATAA	ATAG	AATA	AAAT						ATAG	AATA	AAAT	TTTA
Pholidota articulata	18	15	0	0	1	0	0	0	0	1	0	0	0	0	25	8	2	35	33/94.29
Pholidota cantonensis	16	13	0	0	1	0	1	1	0	0	0	0	0	0	24	4	4	32	29/90.63
Pholidota chinensis	17	21	0	0	2	2	0	0	0	1	0	0	0	0	35	6	2	43	38/88.37
Pholidota imbricata	15	20	0	0	3	2	0	0	1	1	0	0	0	0	32	8	2	42	35/83.33
Pholidota leveilleana	10	17	2	1	1	3	0	0	0	1	0	0	0	0	27	4	4	35	30/85.71
Pholidota longipes	18	24	0	0	2	3	0	0	0	1	0	0	0	0	35	11	2	48	42/87.5
Pholidota missionariorum	16	16	0	0	1	1	0	0	0	1	0	0	0	0	29	4	2	35	32/91.43
Pholidota niana	17	21	0	0	1	2	0	0	0	1	0	0	0	0	31	9	2	42	38/90.48
Pholidota pallida	14	20	1	1	2	1	0	0	1	1	0	0	0	0	31	6	4	41	36/87.8
Pholidota protracta	17	22	1	1	1	3	0	0	0	0	0	0	0	0	33	8	4	45	41/91.11
Pholidota ventricosa	18	19	1	2	1	5	0	0	0	0	0	1	0	0	38	5	4	47	40/85.11
Pholidota wenshanica	11	18	1	1	1	3	0	0	0	1	0	0	0	0	26	6	4	36	31/86.11
Pholidota yunnanensis	18	18	1	2	1	3	0	0	0	1	0	0	0	0	31	9	4	44	39/88.64
Total	205	244	7	8	18	28	1	1	2	10	0	1	0	0	397	88	40	525	100/100
