# Supplementary material for: Comparative analyses and phylogenetic relationships of thirteen Pholidota species (Orchidaceae) inferred from complete chloroplast genomes
Source: BMC Plant Biol. 2023 May 20;23:269. doi: 10.1186/s12870-023-04233-8 (PMC10199590; doi:10.1186/s12870-023-04233-8)
Supplement: Supplementary file 7 — Additional file 7: Table S5. The statistics of SNPs and InDels identified for each plastome alignment with Pholidota cp genome as a reference. [file 12870_2023_4233_MOESM7_ESM.xlsx]

## Sheet: Sheet1
	Table S5. The statistics of SNPs and InDels identified for each plastome alignment with P. longipes cp genome as a reference.
Sequence Name	Variant Sequences	Min (with gaps)	Max (with gaps)	Min (original sequence)	Max (original sequence)	Length	Change	Polymorphism Type	CDS	Amino Acid Change	CDS Position	Codon Change
Pholidota_longipes	Pholidota_missionariorum, Pholidota_pallida	1420	1420	1381	1381	1	-T	Deletion
Pholidota_longipes	Pholidota_pallida, Pholidota_protracta	1421	1421	1382	1382	1	-T	Deletion
Pholidota_longipes	Pholidota_articulata, Pholidota_cantonensis, Pholidota_chinensis, Pholidota_leveillean, Pholidota_missionariorum, Pholidota_pallida, Pholidota_protracta, Pholidota_ventricosa, Pholidota_wenshanica, Pholidota_yunnanensis	1422	1422	1383	1383	1	-C	Deletion
Pholidota_longipes	Pholidota_cantonensis, Pholidota_leveillean, Pholidota_missionariorum, Pholidota_wenshanica, Pholidota_yunnanensis	3460	3460	3404	3404	1	-C	Deletion
Pholidota_longipes	Pholidota_cantonensis, Pholidota_leveillean, Pholidota_missionariorum, Pholidota_wenshanica, Pholidota_yunnanensis	3461	3461	3405	3405	1	-T	Deletion
Pholidota_longipes	Pholidota_cantonensis, Pholidota_leveillean, Pholidota_missionariorum, Pholidota_wenshanica, Pholidota_yunnanensis	3462	3464	3406	3408	3	-AAA	Deletion
Pholidota_longipes	Pholidota_cantonensis, Pholidota_leveillean, Pholidota_missionariorum, Pholidota_wenshanica, Pholidota_yunnanensis	3466	3470	3409	3413	5	-ATAGT	Deletion
Pholidota_longipes	Pholidota_imbricata	3515	3515	3458	3458	1	-T	Deletion
Pholidota_longipes	Pholidota_imbricata	3516	3516	3459	3459	1	-C	Deletion
Pholidota_longipes	Pholidota_imbricata	3517	3526	3460	3469	10	TTCTTATTCT -> GA	Deletion
Pholidota_longipes	Pholidota_cantonensis	3785	3789	3704	3708	5	-TTTTC	Deletion
Pholidota_longipes	Pholidota_chinensis	3871	3879	3767	3775	9	-AAAAGAAGG	Deletion
Pholidota_longipes	Pholidota_missionariorum	4011	4011	3906	3906	1	-A	Deletion
Pholidota_longipes	Pholidota_articulata, Pholidota_missionariorum	4012	4012	3907	3907	1	-A	Deletion
Pholidota_longipes	Pholidota_articulata, Pholidota_missionariorum	4013	4013	3908	3908	1	-T	Deletion
Pholidota_longipes	Pholidota_articulata	4533	4533	4404	4404	1	-T	Deletion
Pholidota_longipes	Pholidota_imbricata, Pholidota_leveillean, Pholidota_pallida	4775	4781	4642	4648	7	-AATAAGG	Deletion
Pholidota_longipes	Pholidota_articulata, Pholidota_imbricata, Pholidota_pallida	5801	5807	5604	5610	7	-TGTTTTT	Deletion
Pholidota_longipes	Pholidota_articulata, Pholidota_cantonensis, Pholidota_chinensis, Pholidota_imbricata, Pholidota_leveillean, Pholidota_missionariorum, Pholidota_pallida, Pholidota_ventricosa, Pholidota_wenshanica, Pholidota_yunnanensis	5829	5830	5630	5631	2	AA -> G	Deletion
Pholidota_longipes	Pholidota_chinensis	5855	5855	5656	5656	1	-C	Deletion
Pholidota_longipes	Pholidota_chinensis	5856	5856	5657	5657	1	-A	Deletion
Pholidota_longipes	Pholidota_chinensis	5857	5859	5658	5660	3	-TTT	Deletion
Pholidota_longipes	Pholidota_chinensis	5861	5862	5662	5663	2	-TG	Deletion
Pholidota_longipes	Pholidota_cantonensis	6588	6588	6360	6360	1	-G	Deletion
Pholidota_longipes	Pholidota_cantonensis	6589	6589	6361	6361	1	-G	Deletion
Pholidota_longipes	Pholidota_cantonensis	6590	6590	6362	6362	1	-A	Deletion
Pholidota_longipes	Pholidota_cantonensis	6591	6602	6363	6374	12	-ATTAGAAACCTC	Deletion
Pholidota_longipes	Pholidota_cantonensis	6605	6609	6377	6381	5	-AAAAA	Deletion
Pholidota_longipes	Pholidota_cantonensis	6610	6610	6382	6382	1	-G	Deletion
Pholidota_longipes	Pholidota_cantonensis	6611	6641	6383	6413	31	-CCTTTGACTTTACTTTCATTCAAATGAAAAA	Deletion
Pholidota_longipes	Pholidota_cantonensis	6642	6642	6414	6414	1	-T	Deletion
Pholidota_longipes	Pholidota_cantonensis	6644	6667	6416	6439	24	-AATCCCCATGAATGGATAAAAGTT	Deletion
Pholidota_longipes	Pholidota_cantonensis	6669	6685	6441	6457	17	-TTATCCACTTTAACTAA	Deletion
Pholidota_longipes	Pholidota_cantonensis, Pholidota_imbricata, Pholidota_pallida, Pholidota_ventricosa	6686	6693	6458	6465	8	-ATACTATA	Deletion
Pholidota_longipes	Pholidota_cantonensis, Pholidota_imbricata, Pholidota_pallida, Pholidota_ventricosa	6694	6694	6466	6466	1	-C	Deletion
Pholidota_longipes	Pholidota_cantonensis, Pholidota_imbricata, Pholidota_pallida, Pholidota_ventricosa	6695	6699	6467	6471	5	-TAACT	Deletion
Pholidota_longipes	Pholidota_imbricata	6734	6735	6506	6507	2	-AT	Deletion
Pholidota_longipes	Pholidota_imbricata, Pholidota_leveillean, Pholidota_wenshanica, Pholidota_yunnanensis	6736	6738	6508	6510	3	-TCA	Deletion
Pholidota_longipes	Pholidota_imbricata, Pholidota_leveillean, Pholidota_wenshanica, Pholidota_yunnanensis	6739	6739	6511	6511	1	-T	Deletion
Pholidota_longipes	Pholidota_leveillean, Pholidota_wenshanica, Pholidota_yunnanensis	6740	6745	6512	6517	6	-AAATAT	Deletion
Pholidota_longipes	Pholidota_imbricata	6753	6753	6525	6525	1	-T	Deletion
Pholidota_longipes	Pholidota_cantonensis, Pholidota_imbricata, Pholidota_leveillean, Pholidota_missionariorum, Pholidota_pallida, Pholidota_wenshanica, Pholidota_yunnanensis	6757	6757	6529	6529	1	-T	Deletion
Pholidota_longipes	Pholidota_cantonensis, Pholidota_imbricata, Pholidota_leveillean, Pholidota_missionariorum, Pholidota_pallida, Pholidota_wenshanica, Pholidota_yunnanensis	6758	6759	6530	6531	2	-TA	Deletion
Pholidota_longipes	Pholidota_cantonensis, Pholidota_imbricata, Pholidota_leveillean, Pholidota_missionariorum, Pholidota_pallida, Pholidota_wenshanica, Pholidota_yunnanensis	6760	6760	6532	6532	1	-T	Deletion
Pholidota_longipes	Pholidota_cantonensis, Pholidota_imbricata, Pholidota_leveillean, Pholidota_missionariorum, Pholidota_pallida, Pholidota_wenshanica, Pholidota_yunnanensis	6761	6761	6533	6533	1	-A	Deletion
Pholidota_longipes	Pholidota_cantonensis, Pholidota_imbricata, Pholidota_leveillean, Pholidota_missionariorum, Pholidota_pallida, Pholidota_wenshanica, Pholidota_yunnanensis	6762	6762	6534	6534	1	-G	Deletion
Pholidota_longipes	Pholidota_imbricata	6774	6776	6535	6537	3	-AAT	Deletion
Pholidota_longipes	Pholidota_imbricata	6777	6777	6538	6538	1	-T	Deletion
Pholidota_longipes	Pholidota_imbricata	6778	6778	6539	6539	1	-C	Deletion
Pholidota_longipes	Pholidota_imbricata	6779	6779	6540	6540	1	-T	Deletion
Pholidota_longipes	Pholidota_imbricata	6780	6784	6541	6545	5	-AAGAT	Deletion
Pholidota_longipes	Pholidota_imbricata	6785	6785	6546	6546	1	-A	Deletion
Pholidota_longipes	Pholidota_imbricata	6786	6786	6547	6547	1	-A	Deletion
Pholidota_longipes	Pholidota_imbricata	6787	6787	6548	6548	1	-T	Deletion
Pholidota_longipes	Pholidota_imbricata	6788	6788	6549	6549	1	-C	Deletion
Pholidota_longipes	Pholidota_imbricata	6789	6789	6550	6550	1	-T	Deletion
Pholidota_longipes	Pholidota_imbricata	6790	6793	6551	6554	4	-TAAA	Deletion
Pholidota_longipes	Pholidota_imbricata	6794	6794	6555	6555	1	-T	Deletion
Pholidota_longipes	Pholidota_imbricata	6795	6800	6556	6561	6	-AATATT	Deletion
Pholidota_longipes	Pholidota_imbricata	6802	6808	6563	6569	7	-AAAAGAA	Deletion
Pholidota_longipes	Pholidota_imbricata	6810	6820	6571	6581	11	-AATATACAATA	Deletion
Pholidota_longipes	Pholidota_imbricata	6821	6821	6582	6582	1	-T	Deletion
Pholidota_longipes	Pholidota_imbricata	6822	6835	6583	6596	14	-ATATTCTTATGTAA	Deletion
Pholidota_longipes	Pholidota_imbricata	6836	6836	6597	6597	1	-G	Deletion
Pholidota_longipes	Pholidota_imbricata	6856	6869	6598	6611	14	-AATTATGTATTTCT	Deletion
Pholidota_longipes	Pholidota_imbricata	6870	6870	6612	6612	1	-G	Deletion
Pholidota_longipes	Pholidota_imbricata	6871	6875	6613	6617	5	-TATTA	Deletion
Pholidota_longipes	Pholidota_imbricata	6876	6876	6618	6618	1	-G	Deletion
Pholidota_longipes	Pholidota_imbricata	6877	6880	6619	6622	4	-AAAT	Deletion
Pholidota_longipes	Pholidota_imbricata	6881	6881	6623	6623	1	-G	Deletion
Pholidota_longipes	Pholidota_imbricata, Pholidota_wenshanica	6882	6891	6624	6633	10	-AAAATCTATT	Deletion
Pholidota_longipes	Pholidota_imbricata, Pholidota_wenshanica	6892	6892	6634	6634	1	-G	Deletion
Pholidota_longipes	Pholidota_imbricata, Pholidota_wenshanica	6893	6897	6635	6639	5	-AGAAT	Deletion
Pholidota_longipes	Pholidota_imbricata, Pholidota_wenshanica	6898	6898	6640	6640	1	-C	Deletion
Pholidota_longipes	Pholidota_imbricata, Pholidota_wenshanica	6899	6900	6641	6642	2	-TC	Deletion
Pholidota_longipes	Pholidota_wenshanica	6901	6901	6643	6643	1	-T	Deletion
Pholidota_longipes	Pholidota_wenshanica	6902	6904	6644	6646	3	-AAT	Deletion
Pholidota_longipes	Pholidota_articulata, Pholidota_cantonensis, Pholidota_chinensis, Pholidota_imbricata, Pholidota_leveillean, Pholidota_missionariorum, Pholidota_pallida, Pholidota_protracta, Pholidota_wenshanica, Pholidota_yunnanensis	6944	6944	6663	6663	1	-A	Deletion
Pholidota_longipes	Pholidota_articulata, Pholidota_cantonensis, Pholidota_chinensis, Pholidota_imbricata, Pholidota_leveillean, Pholidota_missionariorum, Pholidota_pallida, Pholidota_protracta, Pholidota_wenshanica, Pholidota_yunnanensis	6945	6945	6664	6664	1	-T	Deletion
Pholidota_longipes	Pholidota_articulata, Pholidota_cantonensis, Pholidota_chinensis, Pholidota_imbricata, Pholidota_leveillean, Pholidota_missionariorum, Pholidota_pallida, Pholidota_protracta, Pholidota_wenshanica, Pholidota_yunnanensis	6946	6946	6665	6665	1	-C	Deletion
Pholidota_longipes	Pholidota_articulata, Pholidota_cantonensis, Pholidota_chinensis, Pholidota_imbricata, Pholidota_leveillean, Pholidota_missionariorum, Pholidota_pallida, Pholidota_protracta, Pholidota_wenshanica, Pholidota_yunnanensis	6947	6951	6666	6670	5	-AAATA	Deletion
Pholidota_longipes	Pholidota_articulata, Pholidota_cantonensis, Pholidota_chinensis, Pholidota_imbricata, Pholidota_leveillean, Pholidota_missionariorum, Pholidota_pallida, Pholidota_protracta, Pholidota_wenshanica, Pholidota_yunnanensis	6952	6952	6671	6671	1	-T	Deletion
Pholidota_longipes	Pholidota_articulata, Pholidota_cantonensis, Pholidota_chinensis, Pholidota_imbricata, Pholidota_leveillean, Pholidota_missionariorum, Pholidota_pallida, Pholidota_protracta, Pholidota_wenshanica, Pholidota_yunnanensis	6953	6953	6672	6672	1	-A	Deletion
Pholidota_longipes	Pholidota_articulata, Pholidota_cantonensis, Pholidota_chinensis, Pholidota_imbricata, Pholidota_leveillean, Pholidota_missionariorum, Pholidota_pallida, Pholidota_protracta, Pholidota_wenshanica, Pholidota_yunnanensis	6955	6957	6673	6675	3	-TTA	Deletion
Pholidota_longipes	Pholidota_imbricata, Pholidota_pallida	6958	6959	6676	6677	2	-AT	Deletion
Pholidota_longipes	Pholidota_imbricata, Pholidota_pallida	6960	6960	6678	6678	1	-C	Deletion
Pholidota_longipes	Pholidota_imbricata, Pholidota_pallida	6962	6964	6680	6682	3	-AAT	Deletion
Pholidota_longipes	Pholidota_imbricata, Pholidota_pallida	6973	6973	6683	6683	1	-A	Deletion
Pholidota_longipes	Pholidota_imbricata, Pholidota_pallida	6974	6974	6684	6684	1	-T	Deletion
Pholidota_longipes	Pholidota_articulata, Pholidota_protracta	7053	7054	6738	6739	2	-TA	Deletion
Pholidota_longipes	Pholidota_articulata, Pholidota_protracta	7055	7055	6740	6740	1	-T	Deletion
Pholidota_longipes	Pholidota_articulata, Pholidota_protracta	7056	7059	6741	6744	4	-GAAT	Deletion
Pholidota_longipes	Pholidota_articulata, Pholidota_chinensis, Pholidota_ventricosa	7363	7368	7048	7053	6	-AAAAAG	Deletion
Pholidota_longipes	Pholidota_chinensis, Pholidota_pallida, Pholidota_yunnanensis	7373	7373	7054	7054	1	-G	Deletion
Pholidota_longipes	Pholidota_articulata	7658	7665	7337	7344	8	-GTCGCTAG	Deletion
Pholidota_longipes	Pholidota_cantonensis, Pholidota_leveillean, Pholidota_missionariorum, Pholidota_wenshanica, Pholidota_yunnanensis	8206	8212	7883	7889	7	-TAAGATC	Deletion
Pholidota_longipes	Pholidota_cantonensis, Pholidota_leveillean, Pholidota_missionariorum, Pholidota_wenshanica, Pholidota_yunnanensis	8213	8213	7890	7890	1	-T	Deletion
Pholidota_longipes	Pholidota_cantonensis, Pholidota_leveillean, Pholidota_missionariorum, Pholidota_wenshanica, Pholidota_yunnanensis	8214	8217	7891	7894	4	-GAAA	Deletion
Pholidota_longipes	Pholidota_cantonensis, Pholidota_leveillean, Pholidota_missionariorum, Pholidota_wenshanica, Pholidota_yunnanensis	8218	8218	7895	7895	1	-G	Deletion
Pholidota_longipes	Pholidota_cantonensis, Pholidota_leveillean, Pholidota_missionariorum, Pholidota_wenshanica, Pholidota_yunnanensis	8219	8237	7896	7914	19	-AAGATTCAGATAAGTCTGG	Deletion
Pholidota_longipes	Pholidota_cantonensis, Pholidota_leveillean, Pholidota_missionariorum, Pholidota_wenshanica, Pholidota_yunnanensis	8238	8238	7915	7915	1	-A	Deletion
Pholidota_longipes	Pholidota_cantonensis, Pholidota_leveillean, Pholidota_missionariorum, Pholidota_wenshanica, Pholidota_yunnanensis	8239	8241	7916	7918	3	-CAT	Deletion
Pholidota_longipes	Pholidota_chinensis	8391	8393	8068	8070	3	-ATA	Deletion
Pholidota_longipes	Pholidota_chinensis	8394	8394	8071	8071	1	-C	Deletion
Pholidota_longipes	Pholidota_chinensis	8395	8399	8072	8076	5	-CTATG	Deletion
Pholidota_longipes	Pholidota_chinensis	8401	8401	8077	8077	1	-T	Deletion
Pholidota_longipes	Pholidota_articulata, Pholidota_cantonensis, Pholidota_chinensis, Pholidota_imbricata, Pholidota_leveillean, Pholidota_missionariorum, Pholidota_pallida, Pholidota_protracta, Pholidota_ventricosa, Pholidota_wenshanica, Pholidota_yunnanensis	8500	8502	8175	8177	3	-AAA	Deletion
Pholidota_longipes	Pholidota_articulata, Pholidota_cantonensis, Pholidota_chinensis, Pholidota_imbricata, Pholidota_leveillean, Pholidota_missionariorum, Pholidota_pallida, Pholidota_protracta, Pholidota_ventricosa, Pholidota_wenshanica, Pholidota_yunnanensis	8504	8504	8179	8179	1	-C	Deletion
Pholidota_longipes	Pholidota_articulata, Pholidota_cantonensis, Pholidota_chinensis, Pholidota_leveillean, Pholidota_missionariorum, Pholidota_protracta, Pholidota_ventricosa, Pholidota_wenshanica, Pholidota_yunnanensis	8505	8505	8180	8180	1	-T	Deletion
Pholidota_longipes	Pholidota_articulata, Pholidota_cantonensis, Pholidota_chinensis, Pholidota_leveillean, Pholidota_missionariorum, Pholidota_protracta, Pholidota_ventricosa, Pholidota_wenshanica, Pholidota_yunnanensis	8506	8506	8181	8181	1	-T	Deletion
Pholidota_longipes	Pholidota_articulata, Pholidota_protracta, Pholidota_ventricosa	8507	8507	8182	8182	1	-C	Deletion
Pholidota_longipes	Pholidota_articulata, Pholidota_niana, Pholidota_protracta, Pholidota_ventricosa	8508	8508	8183	8183	1	-C	Deletion
Pholidota_longipes	Pholidota_articulata, Pholidota_cantonensis, Pholidota_chinensis, Pholidota_imbricata, Pholidota_leveillean, Pholidota_missionariorum, Pholidota_pallida, Pholidota_protracta, Pholidota_ventricosa, Pholidota_wenshanica, Pholidota_yunnanensis	9177	9181	8804	8808	5	-CTGGT	Deletion
Pholidota_longipes	Pholidota_missionariorum	9342	9351	8963	8972	10	-ATATATTCTA	Deletion
Pholidota_longipes	Pholidota_missionariorum	9352	9352	8973	8973	1	-G	Deletion
Pholidota_longipes	Pholidota_missionariorum	9353	9360	8974	8981	8	-AATTCTAT	Deletion
Pholidota_longipes	Pholidota_missionariorum	9375	9376	8982	8983	2	-AT	Deletion
Pholidota_longipes	Pholidota_chinensis, Pholidota_missionariorum	9377	9385	8984	8992	9	-TAATATGAT	Deletion
Pholidota_longipes	Pholidota_chinensis, Pholidota_missionariorum	9386	9386	8993	8993	1	-A	Deletion
Pholidota_longipes	Pholidota_missionariorum	9397	9397	8994	8994	1	-T	Deletion
Pholidota_longipes	Pholidota_missionariorum	9398	9398	8995	8995	1	-A	Deletion
Pholidota_longipes	Pholidota_missionariorum	9399	9402	8996	8999	4	-TTCT	Deletion
Pholidota_longipes	Pholidota_missionariorum	9430	9433	9027	9030	4	-TTTT	Deletion
Pholidota_longipes	Pholidota_missionariorum	9435	9438	9032	9035	4	-AAAA	Deletion
Pholidota_longipes	Pholidota_missionariorum	9444	9444	9036	9036	1	-G	Deletion
Pholidota_longipes	Pholidota_niana	13319	13319	12843	12843	1	-C	Deletion
Pholidota_longipes	Pholidota_imbricata, Pholidota_pallida	13356	13388	12877	12909	33	-AGAATTCTATTCTTTCTTCTTTATATGCTATGA	Deletion
Pholidota_longipes	Pholidota_imbricata, Pholidota_pallida	13389	13389	12910	12910	1	-T	Deletion
Pholidota_longipes	Pholidota_imbricata, Pholidota_pallida	13390	13410	12911	12931	21	-AAATTAGATCAAAATTCTAAT	Deletion
Pholidota_longipes	Pholidota_cantonensis, Pholidota_leveillean, Pholidota_missionariorum, Pholidota_wenshanica, Pholidota_yunnanensis	13528	13536	13033	13041	9	-TTATACAAA	Deletion
Pholidota_longipes	Pholidota_cantonensis, Pholidota_leveillean, Pholidota_missionariorum, Pholidota_wenshanica, Pholidota_yunnanensis	13537	13537	13042	13042	1	-T	Deletion
Pholidota_longipes	Pholidota_cantonensis, Pholidota_leveillean, Pholidota_missionariorum, Pholidota_wenshanica, Pholidota_yunnanensis	13538	13538	13043	13043	1	-G	Deletion
Pholidota_longipes	Pholidota_cantonensis, Pholidota_leveillean, Pholidota_missionariorum, Pholidota_wenshanica, Pholidota_yunnanensis	13539	13539	13044	13044	1	-A	Deletion
Pholidota_longipes	Pholidota_cantonensis, Pholidota_leveillean, Pholidota_missionariorum, Pholidota_wenshanica, Pholidota_yunnanensis	13540	13542	13045	13047	3	-ATT	Deletion
Pholidota_longipes	Pholidota_articulata, Pholidota_chinensis	13960	13960	13460	13460	1	-A	Deletion
Pholidota_longipes	Pholidota_articulata, Pholidota_chinensis	13961	13961	13461	13461	1	-T	Deletion
Pholidota_longipes	Pholidota_articulata, Pholidota_chinensis	13962	13963	13462	13463	2	-AA	Deletion
Pholidota_longipes	Pholidota_wenshanica	14265	14275	13765	13775	11	-TTTTTATTCTT	Deletion
Pholidota_longipes	Pholidota_wenshanica	14276	14276	13776	13776	1	-C	Deletion
Pholidota_longipes	Pholidota_wenshanica	14292	14298	13782	13788	7	-TTTTACA	Deletion
Pholidota_longipes	Pholidota_articulata, Pholidota_cantonensis, Pholidota_chinensis, Pholidota_imbricata, Pholidota_leveillean, Pholidota_missionariorum, Pholidota_pallida, Pholidota_protracta, Pholidota_ventricosa, Pholidota_wenshanica, Pholidota_yunnanensis	14817	14826	14199	14208	10	-ACCTTATGTA	Deletion
Pholidota_longipes	Pholidota_pallida	15129	15129	14499	14499	1	-C	Deletion
Pholidota_longipes	Pholidota_pallida	15130	15130	14500	14500	1	-T	Deletion
Pholidota_longipes	Pholidota_pallida	15131	15141	14501	14511	11	-CATAGGCATTA	Deletion
Pholidota_longipes	Pholidota_pallida	15148	15152	14512	14516	5	-CATAT	Deletion
Pholidota_longipes	Pholidota_leveillean, Pholidota_wenshanica, Pholidota_yunnanensis	15267	15275	14631	14639	9	-TGGATTATA	Deletion
Pholidota_longipes	Pholidota_cantonensis, Pholidota_leveillean, Pholidota_missionariorum, Pholidota_wenshanica, Pholidota_yunnanensis	16237	16238	15591	15592	2	-TT	Deletion
Pholidota_longipes	Pholidota_cantonensis, Pholidota_leveillean, Pholidota_missionariorum, Pholidota_wenshanica, Pholidota_yunnanensis	16239	16239	15593	15593	1	-C	Deletion
Pholidota_longipes	Pholidota_cantonensis, Pholidota_leveillean, Pholidota_missionariorum, Pholidota_wenshanica, Pholidota_yunnanensis	16240	16245	15594	15599	6	-AATATT	Deletion
Pholidota_longipes	Pholidota_cantonensis, Pholidota_leveillean, Pholidota_missionariorum, Pholidota_wenshanica, Pholidota_yunnanensis	16246	16246	15600	15600	1	-A	Deletion
Pholidota_longipes	Pholidota_articulata, Pholidota_protracta	17109	17113	16451	16455	5	-TTTTT	Deletion
Pholidota_longipes	Pholidota_articulata, Pholidota_protracta	17114	17114	16456	16456	1	-C	Deletion
Pholidota_longipes	Pholidota_protracta	23381	23384	22705	22708	4	-AAGA	Deletion
Pholidota_longipes	Pholidota_niana	27785	27785	27102	27102	1	-G	Deletion
Pholidota_longipes	Pholidota_niana	27786	27786	27103	27103	1	-G	Deletion
Pholidota_longipes	Pholidota_niana	27787	27821	27104	27138	35	-CGACTTGGCTCACTATTCATCGAACCATACCGATT	Deletion
Pholidota_longipes	Pholidota_niana	27822	27822	27139	27139	1	-G	Deletion
Pholidota_longipes	Pholidota_niana	27823	27829	27140	27146	7	-ATCTAGC	Deletion
Pholidota_longipes	Pholidota_imbricata, Pholidota_pallida	28132	28132	27449	27449	1	-T	Deletion
Pholidota_longipes	Pholidota_imbricata, Pholidota_pallida	28133	28133	27450	27450	1	-C	Deletion
Pholidota_longipes	Pholidota_imbricata, Pholidota_pallida	28134	28136	27451	27453	3	-AAT	Deletion
Pholidota_longipes	Pholidota_articulata, Pholidota_cantonensis, Pholidota_chinensis, Pholidota_imbricata, Pholidota_leveillean, Pholidota_missionariorum, Pholidota_pallida, Pholidota_ventricosa, Pholidota_wenshanica, Pholidota_yunnanensis	28298	28304	27614	27620	7	-TACGTAT	Deletion
Pholidota_longipes	Pholidota_cantonensis, Pholidota_missionariorum	28351	28358	27667	27674	8	-TAGCTATC	Deletion
Pholidota_longipes	Pholidota_protracta	28690	28698	28006	28014	9	-AAGAAAAGT	Deletion
Pholidota_longipes	Pholidota_protracta	28699	28699	28015	28015	1	-A	Deletion
Pholidota_longipes	Pholidota_cantonensis, Pholidota_leveillean, Pholidota_missionariorum, Pholidota_wenshanica, Pholidota_yunnanensis	28793	28799	28109	28115	7	-GGGAATC	Deletion
Pholidota_longipes	Pholidota_cantonensis	29007	29015	28313	28321	9	-TAAAAAATT	Deletion
Pholidota_longipes	Pholidota_imbricata, Pholidota_pallida	29022	29025	28328	28331	4	-AAAA	Deletion
Pholidota_longipes	Pholidota_chinensis	29145	29148	28433	28436	4	-TAAG	Deletion
Pholidota_longipes	Pholidota_chinensis	29160	29160	28437	28437	1	-T	Deletion
Pholidota_longipes	Pholidota_chinensis	29161	29161	28438	28438	1	-A	Deletion
Pholidota_longipes	Pholidota_chinensis	29168	29168	28445	28445	1	-T	Deletion
Pholidota_longipes	Pholidota_chinensis	29171	29171	28448	28448	1	-C	Deletion
Pholidota_longipes	Pholidota_chinensis	29172	29175	28449	28452	4	-TAAT	Deletion
Pholidota_longipes	Pholidota_chinensis	29176	29176	28453	28453	1	-C	Deletion
Pholidota_longipes	Pholidota_chinensis	29177	29177	28454	28454	1	-T	Deletion
Pholidota_longipes	Pholidota_articulata, Pholidota_cantonensis, Pholidota_chinensis, Pholidota_leveillean, Pholidota_missionariorum, Pholidota_wenshanica, Pholidota_yunnanensis	29179	29180	28456	28457	2	-AA	Deletion
Pholidota_longipes	Pholidota_articulata, Pholidota_cantonensis, Pholidota_chinensis, Pholidota_leveillean, Pholidota_missionariorum, Pholidota_wenshanica, Pholidota_yunnanensis	29181	29181	28458	28458	1	-T	Deletion
Pholidota_longipes	Pholidota_articulata, Pholidota_cantonensis, Pholidota_chinensis, Pholidota_leveillean, Pholidota_missionariorum, Pholidota_wenshanica, Pholidota_yunnanensis	29182	29182	28459	28459	1	-A	Deletion
Pholidota_longipes	Pholidota_articulata, Pholidota_cantonensis, Pholidota_chinensis, Pholidota_leveillean, Pholidota_missionariorum, Pholidota_wenshanica, Pholidota_yunnanensis	29183	29183	28460	28460	1	-G	Deletion
Pholidota_longipes	Pholidota_articulata, Pholidota_cantonensis, Pholidota_chinensis, Pholidota_imbricata, Pholidota_leveillean, Pholidota_missionariorum, Pholidota_pallida, Pholidota_wenshanica, Pholidota_yunnanensis	29184	29187	28461	28464	4	-ATAT	Deletion
Pholidota_longipes	Pholidota_articulata, Pholidota_cantonensis, Pholidota_chinensis, Pholidota_imbricata, Pholidota_leveillean, Pholidota_missionariorum, Pholidota_pallida, Pholidota_wenshanica, Pholidota_yunnanensis	29188	29188	28465	28465	1	-C	Deletion
Pholidota_longipes	Pholidota_articulata, Pholidota_cantonensis, Pholidota_chinensis, Pholidota_imbricata, Pholidota_leveillean, Pholidota_missionariorum, Pholidota_pallida, Pholidota_wenshanica, Pholidota_yunnanensis	29189	29190	28466	28467	2	-TA	Deletion
Pholidota_longipes	Pholidota_chinensis	29191	29192	28468	28469	2	-AA	Deletion
Pholidota_longipes	Pholidota_niana	29441	29441	28691	28691	1	-A	Deletion
Pholidota_longipes	Pholidota_missionariorum	29851	29858	29088	29095	8	-TGTGGGTG	Deletion
Pholidota_longipes	Pholidota_articulata	29878	29889	29115	29126	12	-TGTATCCAGACT	Deletion
Pholidota_longipes	Pholidota_articulata	29890	29890	29127	29127	1	-T	Deletion
Pholidota_longipes	Pholidota_articulata	29891	29897	29128	29134	7	-ACTAGAG	Deletion
Pholidota_longipes	Pholidota_articulata	29898	29898	29135	29135	1	-G	Deletion
Pholidota_longipes	Pholidota_articulata	29899	29920	29136	29157	22	-CTCTTAGTGCTGCTCATAAATT	Deletion
Pholidota_longipes	Pholidota_articulata	29921	29921	29158	29158	1	-G	Deletion
Pholidota_longipes	Pholidota_articulata	29922	29924	29159	29161	3	-AAT	Deletion
Pholidota_longipes	Pholidota_articulata	29925	29925	29162	29162	1	-A	Deletion
Pholidota_longipes	Pholidota_articulata	29926	29940	29163	29177	15	-AGAATGGTTGAATGG	Deletion
Pholidota_longipes	Pholidota_articulata	29941	29941	29178	29178	1	-C	Deletion
Pholidota_longipes	Pholidota_articulata	29942	29946	29179	29183	5	-TCTTC	Deletion
Pholidota_longipes	Pholidota_articulata, Pholidota_cantonensis, Pholidota_leveillean, Pholidota_missionariorum, Pholidota_pallida, Pholidota_ventricosa, Pholidota_wenshanica, Pholidota_yunnanensis	29947	29951	29184	29188	5	-TTTTT	Deletion
Pholidota_longipes	Pholidota_articulata	29953	29960	29190	29197	8	-TTTTTTTT	Deletion
Pholidota_longipes	Pholidota_articulata	29961	29961	29198	29198	1	-A	Deletion
Pholidota_longipes	Pholidota_articulata	29962	29964	29199	29201	3	-TTA	Deletion
Pholidota_longipes	Pholidota_articulata	29965	29965	29202	29202	1	-G	Deletion
Pholidota_longipes	Pholidota_articulata	29966	29968	29203	29205	3	-ATC	Deletion
Pholidota_longipes	Pholidota_articulata, Pholidota_cantonensis, Pholidota_imbricata, Pholidota_missionariorum, Pholidota_pallida, Pholidota_wenshanica	29969	29969	29206	29206	1	-T	Deletion
Pholidota_longipes	Pholidota_articulata, Pholidota_imbricata, Pholidota_pallida, Pholidota_wenshanica	29970	29970	29207	29207	1	-T	Deletion
Pholidota_longipes	Pholidota_articulata, Pholidota_imbricata, Pholidota_pallida, Pholidota_wenshanica	29971	29971	29208	29208	1	-C	Deletion
Pholidota_longipes	Pholidota_articulata, Pholidota_imbricata, Pholidota_pallida, Pholidota_wenshanica	29972	29972	29209	29209	1	-T	Deletion
Pholidota_longipes	Pholidota_articulata, Pholidota_imbricata, Pholidota_pallida, Pholidota_wenshanica	29973	29974	29210	29211	2	-AT	Deletion
Pholidota_longipes	Pholidota_articulata, Pholidota_wenshanica	29976	29977	29213	29214	2	-TT	Deletion
Pholidota_longipes	Pholidota_articulata, Pholidota_wenshanica	29978	29978	29215	29215	1	-A	Deletion
Pholidota_longipes	Pholidota_articulata, Pholidota_wenshanica	29979	29982	29216	29219	4	-TTTC	Deletion
Pholidota_longipes	Pholidota_articulata, Pholidota_wenshanica	29983	29983	29220	29220	1	-A	Deletion
Pholidota_longipes	Pholidota_articulata, Pholidota_wenshanica	29984	29988	29221	29225	5	-TTATA	Deletion
Pholidota_longipes	Pholidota_articulata	29989	29992	29226	29229	4	-TTCT	Deletion
Pholidota_longipes	Pholidota_articulata	29993	29993	29230	29230	1	-A	Deletion
Pholidota_longipes	Pholidota_articulata	29994	29998	29231	29235	5	-TTTTT	Deletion
Pholidota_longipes	Pholidota_articulata	29999	29999	29236	29236	1	-A	Deletion
Pholidota_longipes	Pholidota_articulata	30000	30003	29237	29240	4	-TTTT	Deletion
Pholidota_longipes	Pholidota_articulata	30004	30004	29241	29241	1	-C	Deletion
Pholidota_longipes	Pholidota_articulata	30005	30010	29242	29247	6	-TTTCTA	Deletion
Pholidota_longipes	Pholidota_ventricosa	31420	31420	30577	30577	1	-A	Deletion
Pholidota_longipes	Pholidota_ventricosa	31421	31424	30578	30581	4	-TAAC	Deletion
Pholidota_longipes	Pholidota_cantonensis, Pholidota_leveillean, Pholidota_missionariorum, Pholidota_wenshanica, Pholidota_yunnanensis	31496	31498	30635	30637	3	-GAA	Deletion
Pholidota_longipes	Pholidota_imbricata	31609	31614	30748	30753	6	-TTACTT	Deletion
Pholidota_longipes	Pholidota_articulata	31627	31627	30758	30758	1	-A	Deletion
Pholidota_longipes	Pholidota_articulata	31628	31628	30759	30759	1	-T	Deletion
Pholidota_longipes	Pholidota_articulata, Pholidota_cantonensis, Pholidota_chinensis, Pholidota_imbricata, Pholidota_leveillean, Pholidota_missionariorum, Pholidota_pallida, Pholidota_protracta, Pholidota_ventricosa, Pholidota_wenshanica, Pholidota_yunnanensis	32049	32059	31152	31162	11	-CGTACAATAAA	Deletion
Pholidota_longipes	Pholidota_leveillean, Pholidota_wenshanica, Pholidota_yunnanensis	32277	32286	31380	31389	10	-AGAAGAAATC	Deletion
Pholidota_longipes	Pholidota_leveillean, Pholidota_wenshanica, Pholidota_yunnanensis	32287	32287	31390	31390	1	-G	Deletion
Pholidota_longipes	Pholidota_leveillean, Pholidota_wenshanica, Pholidota_yunnanensis	32290	32328	31393	31431	39	-ATTTCCATATTTGTCTGATGAGAAATGCGAAACGAAAAC	Deletion
Pholidota_longipes	Pholidota_leveillean, Pholidota_wenshanica, Pholidota_yunnanensis	32335	32364	31438	31467	30	-AAATAAGGATTCCCCCCAGAGATTAGATTT	Deletion
Pholidota_longipes	Pholidota_leveillean, Pholidota_wenshanica, Pholidota_yunnanensis	32365	32365	31468	31468	1	-C	Deletion
Pholidota_longipes	Pholidota_leveillean, Pholidota_wenshanica, Pholidota_yunnanensis	32366	32390	31469	31493	25	-GTTCCCCGTCTTCCCTTTCACGGAA	Deletion
Pholidota_longipes	Pholidota_articulata, Pholidota_chinensis, Pholidota_imbricata, Pholidota_pallida	32625	32644	31715	31734	20	-AGTGAGAGTGGCATAGATTA	Deletion
Pholidota_longipes	Pholidota_articulata, Pholidota_chinensis, Pholidota_imbricata, Pholidota_pallida	32653	32664	31735	31746	12	-CTAGTAATCTAT	Deletion
Pholidota_longipes	Pholidota_imbricata, Pholidota_pallida	33146	33150	32221	32225	5	-CCTAC	Deletion
Pholidota_longipes	Pholidota_pallida, Pholidota_protracta	33262	33268	32326	32332	7	-ACTATAT	Deletion
Pholidota_longipes	Pholidota_pallida, Pholidota_protracta	33269	33269	32333	32333	1	-C	Deletion
Pholidota_longipes	Pholidota_chinensis, Pholidota_leveillean, Pholidota_pallida	33270	33277	32334	32341	8	-ACTATATA	Deletion
Pholidota_longipes	Pholidota_chinensis, Pholidota_leveillean, Pholidota_pallida	33278	33278	32342	32342	1	-T	Deletion
Pholidota_longipes	Pholidota_chinensis, Pholidota_leveillean, Pholidota_pallida	33279	33279	32343	32343	1	-A	Deletion
Pholidota_longipes	Pholidota_chinensis, Pholidota_leveillean	33280	33282	32344	32346	3	-ATA	Deletion
Pholidota_longipes	Pholidota_chinensis, Pholidota_leveillean	33283	33283	32347	32347	1	-T	Deletion
Pholidota_longipes	Pholidota_chinensis, Pholidota_leveillean	33284	33291	32348	32355	8	-AAGTATAT	Deletion
Pholidota_longipes	Pholidota_chinensis	33292	33293	32356	32357	2	-AC	Deletion
Pholidota_longipes	Pholidota_cantonensis, Pholidota_chinensis, Pholidota_leveillean, Pholidota_missionariorum, Pholidota_yunnanensis	33294	33302	32358	32366	9	-TATATATGA	Deletion
Pholidota_longipes	Pholidota_cantonensis, Pholidota_chinensis, Pholidota_missionariorum	33303	33303	32367	32367	1	-T	Deletion
Pholidota_longipes	Pholidota_cantonensis, Pholidota_chinensis, Pholidota_missionariorum	33304	33304	32368	32368	1	-T	Deletion
Pholidota_longipes	Pholidota_cantonensis, Pholidota_chinensis, Pholidota_missionariorum	33305	33305	32369	32369	1	-A	Deletion
Pholidota_longipes	Pholidota_cantonensis, Pholidota_chinensis, Pholidota_missionariorum	33306	33306	32370	32370	1	-T	Deletion
Pholidota_longipes	Pholidota_cantonensis, Pholidota_chinensis, Pholidota_missionariorum	33308	33309	32371	32372	2	-AT	Deletion
Pholidota_longipes	Pholidota_cantonensis, Pholidota_chinensis, Pholidota_missionariorum	33310	33310	32373	32373	1	-T	Deletion
Pholidota_longipes	Pholidota_cantonensis, Pholidota_chinensis, Pholidota_missionariorum	33311	33311	32374	32374	1	-A	Deletion
Pholidota_longipes	Pholidota_chinensis	33316	33316	32379	32379	1	-T	Deletion
Pholidota_longipes	Pholidota_chinensis	33317	33317	32380	32380	1	-A	Deletion
Pholidota_longipes	Pholidota_cantonensis, Pholidota_chinensis, Pholidota_leveillean, Pholidota_missionariorum, Pholidota_ventricosa, Pholidota_wenshanica, Pholidota_yunnanensis	33318	33319	32381	32382	2	-AT	Deletion
Pholidota_longipes	Pholidota_cantonensis, Pholidota_chinensis, Pholidota_leveillean, Pholidota_missionariorum, Pholidota_ventricosa, Pholidota_wenshanica, Pholidota_yunnanensis	33320	33320	32383	32383	1	-C	Deletion
Pholidota_longipes	Pholidota_cantonensis, Pholidota_chinensis, Pholidota_leveillean, Pholidota_missionariorum, Pholidota_ventricosa, Pholidota_wenshanica, Pholidota_yunnanensis	33321	33321	32384	32384	1	-A	Deletion
Pholidota_longipes	Pholidota_chinensis, Pholidota_ventricosa	33324	33324	32385	32385	1	-T	Deletion
Pholidota_longipes	Pholidota_chinensis, Pholidota_ventricosa	33325	33325	32386	32386	1	-G	Deletion
Pholidota_longipes	Pholidota_chinensis, Pholidota_ventricosa	33326	33339	32387	32400	14	-ATATATATGAAAAT	Deletion
Pholidota_longipes	Pholidota_chinensis, Pholidota_ventricosa	33340	33340	32401	32401	1	-A	Deletion
Pholidota_longipes	Pholidota_chinensis, Pholidota_ventricosa	33341	33341	32402	32402	1	-G	Deletion
Pholidota_longipes	Pholidota_chinensis, Pholidota_ventricosa	33342	33345	32403	32406	4	-ATTC	Deletion
Pholidota_longipes	Pholidota_chinensis, Pholidota_ventricosa	33346	33346	32407	32407	1	-T	Deletion
Pholidota_longipes	Pholidota_chinensis, Pholidota_ventricosa	33347	33347	32408	32408	1	-A	Deletion
Pholidota_longipes	Pholidota_chinensis	33348	33348	32409	32409	1	-T	Deletion
Pholidota_longipes	Pholidota_chinensis	33350	33370	32411	32431	21	-AAAATAGATTCAAATTCAATA	Deletion
Pholidota_longipes	Pholidota_chinensis, Pholidota_imbricata, Pholidota_pallida	33371	33388	32432	32449	18	-TGAAATTCCATTTCAATA	Deletion
Pholidota_longipes	Pholidota_chinensis	33389	33391	32450	32452	3	-ATG	Deletion
Pholidota_longipes	Pholidota_chinensis	33392	33392	32453	32453	1	-G	Deletion
Pholidota_longipes	Pholidota_chinensis	33393	33397	32454	32458	5	-AAATT	Deletion
Pholidota_longipes	Pholidota_chinensis	33398	33398	32459	32459	1	-A	Deletion
Pholidota_longipes	Pholidota_chinensis	33399	33411	32460	32472	13	-TATTCATATTGAA	Deletion
Pholidota_longipes	Pholidota_chinensis, Pholidota_imbricata, Pholidota_pallida	33412	33417	32473	32478	6	-GTAATT	Deletion
Pholidota_longipes	Pholidota_chinensis	33420	33428	32481	32489	9	-AAGAAAGTT	Deletion
Pholidota_longipes	Pholidota_chinensis	33429	33429	32490	32490	1	-C	Deletion
Pholidota_longipes	Pholidota_chinensis	33430	33431	32491	32492	2	-AA	Deletion
Pholidota_longipes	Pholidota_chinensis	33432	33432	32493	32493	1	-T	Deletion
Pholidota_longipes	Pholidota_chinensis	33433	33448	32494	32509	16	-AAAGTCAAGTTAAAAA	Deletion
Pholidota_longipes	Pholidota_chinensis	33449	33449	32510	32510	1	-T	Deletion
Pholidota_longipes	Pholidota_chinensis	33451	33466	32512	32527	16	-AATAAAACTAAAGTAA	Deletion
Pholidota_longipes	Pholidota_cantonensis, Pholidota_chinensis, Pholidota_imbricata, Pholidota_leveillean, Pholidota_missionariorum, Pholidota_pallida, Pholidota_ventricosa, Pholidota_wenshanica, Pholidota_yunnanensis	33467	33475	32528	32536	9	-ATAGAAAGT	Deletion
Pholidota_longipes	Pholidota_cantonensis, Pholidota_chinensis, Pholidota_imbricata, Pholidota_leveillean, Pholidota_missionariorum, Pholidota_niana, Pholidota_pallida, Pholidota_ventricosa, Pholidota_wenshanica, Pholidota_yunnanensis	33477	33485	32538	32546	9	-AATGTAAAT	Deletion
Pholidota_longipes	Pholidota_chinensis, Pholidota_niana	33486	33486	32547	32547	1	-A	Deletion
Pholidota_longipes	Pholidota_chinensis, Pholidota_niana	33487	33487	32548	32548	1	-T	Deletion
Pholidota_longipes	Pholidota_chinensis, Pholidota_niana	33488	33490	32549	32551	3	-AGA	Deletion
Pholidota_longipes	Pholidota_chinensis	33491	33506	32552	32567	16	-AAGTAAATGTAAATAA	Deletion
Pholidota_longipes	Pholidota_chinensis	33510	33524	32571	32585	15	-AGTAGTAGTATAGTA	Deletion
Pholidota_longipes	Pholidota_chinensis	33525	33525	32586	32586	1	-A	Deletion
Pholidota_longipes	Pholidota_chinensis	33526	33533	32587	32594	8	-TACTACTA	Deletion
Pholidota_longipes	Pholidota_chinensis	33534	33534	32595	32595	1	-G	Deletion
Pholidota_longipes	Pholidota_chinensis	33535	33541	32596	32602	7	-TAAAAGT	Deletion
Pholidota_longipes	Pholidota_chinensis	33542	33542	32603	32603	1	-C	Deletion
Pholidota_longipes	Pholidota_chinensis	33543	33543	32604	32604	1	-T	Deletion
Pholidota_longipes	Pholidota_chinensis	33544	33548	32605	32609	5	-AAAGA	Deletion
Pholidota_longipes	Pholidota_articulata, Pholidota_chinensis	33853	33853	32639	32639	1	-T	Deletion
Pholidota_longipes	Pholidota_articulata, Pholidota_chinensis	33854	33854	32640	32640	1	-A	Deletion
Pholidota_longipes	Pholidota_articulata, Pholidota_chinensis	33855	33860	32641	32646	6	-TCTAAA	Deletion
Pholidota_longipes	Pholidota_articulata, Pholidota_chinensis	33861	33861	32647	32647	1	-T	Deletion
Pholidota_longipes	Pholidota_articulata, Pholidota_chinensis	33862	33865	32648	32651	4	-CTAA	Deletion
Pholidota_longipes	Pholidota_articulata, Pholidota_chinensis, Pholidota_ventricosa	33876	33876	32652	32652	1	-T	Deletion
Pholidota_longipes	Pholidota_articulata, Pholidota_chinensis, Pholidota_ventricosa	33877	33883	32653	32659	7	-AAATAAA	Deletion
Pholidota_longipes	Pholidota_articulata, Pholidota_chinensis	33884	33889	32660	32665	6	-GAAATA	Deletion
Pholidota_longipes	Pholidota_articulata, Pholidota_chinensis	33890	33890	32666	32666	1	-G	Deletion
Pholidota_longipes	Pholidota_articulata, Pholidota_chinensis	33891	33893	32667	32669	3	-AAG	Deletion
Pholidota_longipes	Pholidota_imbricata	34661	34661	33070	33070	1	-T	Deletion
Pholidota_longipes	Pholidota_cantonensis, Pholidota_leveillean, Pholidota_missionariorum, Pholidota_wenshanica, Pholidota_yunnanensis	34864	34873	33263	33272	10	-CACCGTAAGA	Deletion
Pholidota_longipes	Pholidota_pallida	34875	34884	33274	33283	10	-TGAAAAGAAA	Deletion
Pholidota_longipes	Pholidota_cantonensis, Pholidota_missionariorum	37993	37995	36385	36387	3	-ATA	Deletion
Pholidota_longipes	Pholidota_cantonensis, Pholidota_imbricata, Pholidota_missionariorum	37996	37997	36388	36389	2	-TC	Deletion
Pholidota_longipes	Pholidota_imbricata	37998	38000	36390	36392	3	-TAT	Deletion
Pholidota_longipes	Pholidota_imbricata	38002	38002	36393	36393	1	-T	Deletion
Pholidota_longipes	Pholidota_imbricata	38003	38003	36394	36394	1	-G	Deletion
Pholidota_longipes	Pholidota_imbricata	38004	38005	36395	36396	2	-TC	Deletion
Pholidota_longipes	Pholidota_articulata, Pholidota_chinensis, Pholidota_pallida	38665	38669	37051	37055	5	-ACAAT	Deletion
Pholidota_longipes	Pholidota_articulata, Pholidota_chinensis, Pholidota_pallida	38670	38670	37056	37056	1	-C	Deletion
Pholidota_longipes	Pholidota_articulata, Pholidota_chinensis, Pholidota_pallida	38671	38677	37057	37063	7	-CTTCTAA	Deletion
Pholidota_longipes	Pholidota_articulata, Pholidota_chinensis, Pholidota_pallida	38678	38678	37064	37064	1	-T	Deletion
Pholidota_longipes	Pholidota_articulata, Pholidota_chinensis, Pholidota_pallida	38679	38683	37065	37069	5	-AAATT	Deletion
Pholidota_longipes	Pholidota_articulata, Pholidota_chinensis, Pholidota_pallida	38684	38684	37070	37070	1	-G	Deletion
Pholidota_longipes	Pholidota_articulata, Pholidota_chinensis, Pholidota_pallida	38685	38695	37071	37081	11	-AGATTGTGAGA	Deletion
Pholidota_longipes	Pholidota_articulata, Pholidota_chinensis, Pholidota_pallida	38696	38696	37082	37082	1	-C	Deletion
Pholidota_longipes	Pholidota_articulata, Pholidota_chinensis, Pholidota_pallida	38697	38701	37083	37087	5	-ACACT	Deletion
Pholidota_longipes	Pholidota_articulata, Pholidota_chinensis, Pholidota_pallida	38702	38702	37088	37088	1	-A	Deletion
Pholidota_longipes	Pholidota_articulata, Pholidota_chinensis, Pholidota_pallida	38703	38713	37089	37099	11	-AGATTCCATCT	Deletion
Pholidota_longipes	Pholidota_articulata, Pholidota_chinensis, Pholidota_pallida	38714	38714	37100	37100	1	-G	Deletion
Pholidota_longipes	Pholidota_articulata, Pholidota_chinensis, Pholidota_pallida	38715	38730	37101	37116	16	-AGTTCCGAACAAAAAT	Deletion
Pholidota_longipes	Pholidota_articulata, Pholidota_chinensis, Pholidota_pallida	38731	38731	37117	37117	1	-T	Deletion
Pholidota_longipes	Pholidota_cantonensis, Pholidota_leveillean, Pholidota_missionariorum, Pholidota_wenshanica, Pholidota_yunnanensis	38995	39013	37373	37391	19	-AATGTACTATAAAAAGATT	Deletion
Pholidota_longipes	Pholidota_cantonensis, Pholidota_leveillean, Pholidota_missionariorum, Pholidota_wenshanica, Pholidota_yunnanensis	39014	39014	37392	37392	1	-C	Deletion
Pholidota_longipes	Pholidota_cantonensis, Pholidota_leveillean, Pholidota_missionariorum, Pholidota_wenshanica, Pholidota_yunnanensis	39015	39021	37393	37399	7	-GGTCGGT	Deletion
Pholidota_longipes	Pholidota_cantonensis, Pholidota_leveillean, Pholidota_missionariorum, Pholidota_wenshanica, Pholidota_yunnanensis	39052	39059	37400	37407	8	-ATAGTAGT	Deletion
Pholidota_longipes	Pholidota_cantonensis, Pholidota_leveillean, Pholidota_missionariorum, Pholidota_wenshanica, Pholidota_yunnanensis	39060	39060	37408	37408	1	-C	Deletion
Pholidota_longipes	Pholidota_cantonensis, Pholidota_leveillean, Pholidota_missionariorum, Pholidota_wenshanica, Pholidota_yunnanensis	39061	39086	37409	37434	26	-AATATAGTAGTTCTATCTTCCGCTTC	Deletion
Pholidota_longipes	Pholidota_cantonensis, Pholidota_leveillean, Pholidota_missionariorum, Pholidota_wenshanica, Pholidota_yunnanensis	39087	39087	37435	37435	1	-A	Deletion
Pholidota_longipes	Pholidota_cantonensis, Pholidota_leveillean, Pholidota_missionariorum, Pholidota_wenshanica, Pholidota_yunnanensis	39088	39088	37436	37436	1	-C	Deletion
Pholidota_longipes	Pholidota_cantonensis, Pholidota_leveillean, Pholidota_missionariorum, Pholidota_wenshanica, Pholidota_yunnanensis	39089	39089	37437	37437	1	-C	Deletion
Pholidota_longipes	Pholidota_cantonensis, Pholidota_leveillean, Pholidota_missionariorum, Pholidota_wenshanica, Pholidota_yunnanensis	39090	39107	37438	37455	18	-TTTTTTTCCTCCCAACAA	Deletion
Pholidota_longipes	Pholidota_cantonensis, Pholidota_leveillean, Pholidota_missionariorum, Pholidota_wenshanica, Pholidota_yunnanensis	39730	39736	38065	38071	7	-TTTTATC	Deletion
Pholidota_longipes	Pholidota_cantonensis	44569	44569	42903	42903	1	-C	Deletion
Pholidota_longipes	Pholidota_leveillean, Pholidota_wenshanica, Pholidota_yunnanensis	44664	44669	42993	42998	6	-TAGATT	Deletion
Pholidota_longipes	Pholidota_leveillean, Pholidota_wenshanica, Pholidota_yunnanensis	44671	44671	43000	43000	1	-A	Deletion
Pholidota_longipes	Pholidota_leveillean, Pholidota_wenshanica, Pholidota_yunnanensis	44672	44672	43001	43001	1	-C	Deletion
Pholidota_longipes	Pholidota_leveillean, Pholidota_wenshanica, Pholidota_yunnanensis	44673	44675	43002	43004	3	-TTT	Deletion
Pholidota_longipes	Pholidota_leveillean, Pholidota_wenshanica, Pholidota_yunnanensis	44676	44676	43005	43005	1	-A	Deletion
Pholidota_longipes	Pholidota_leveillean, Pholidota_wenshanica, Pholidota_yunnanensis	44677	44686	43006	43015	10	-ATCGAAAATT	Deletion
Pholidota_longipes	Pholidota_leveillean, Pholidota_wenshanica, Pholidota_yunnanensis	44691	44696	43019	43024	6	-AAATCT	Deletion
Pholidota_longipes	Pholidota_leveillean, Pholidota_wenshanica, Pholidota_yunnanensis	44722	44747	43025	43050	26	-AAATAGCTAAATAGAATATAGAAATC	Deletion
Pholidota_longipes	Pholidota_imbricata, Pholidota_pallida	44772	44777	43075	43080	6	-ATTTTC	Deletion
Pholidota_longipes	Pholidota_ventricosa	45305	45311	43603	43609	7	-ATTCAAT	Deletion
Pholidota_longipes	Pholidota_chinensis	47770	47773	46024	46027	4	-CGGT	Deletion
Pholidota_longipes	Pholidota_pallida	47824	47828	46078	46082	5	-CTGTG	Deletion
Pholidota_longipes	Pholidota_pallida	47829	47829	46083	46083	1	-A	Deletion
Pholidota_longipes	Pholidota_pallida	47830	47832	46084	46086	3	-TAG	Deletion
Pholidota_longipes	Pholidota_articulata, Pholidota_chinensis, Pholidota_imbricata, Pholidota_pallida	48934	48934	47177	47177	1	-T	Deletion
Pholidota_longipes	Pholidota_cantonensis, Pholidota_missionariorum	49052	49052	47295	47295	1	-A	Deletion
Pholidota_longipes	Pholidota_cantonensis, Pholidota_missionariorum	49058	49064	47296	47302	7	-GGAATAC	Deletion
Pholidota_longipes	Pholidota_cantonensis, Pholidota_leveillean, Pholidota_wenshanica, Pholidota_yunnanensis	49249	49254	47469	47474	6	-AAATAG	Deletion
Pholidota_longipes	Pholidota_cantonensis, Pholidota_leveillean, Pholidota_missionariorum, Pholidota_wenshanica, Pholidota_yunnanensis	49268	49272	47488	47492	5	-ATTCC	Deletion
Pholidota_longipes	Pholidota_cantonensis, Pholidota_leveillean, Pholidota_missionariorum, Pholidota_wenshanica, Pholidota_yunnanensis	49273	49273	47493	47493	1	-G	Deletion
Pholidota_longipes	Pholidota_cantonensis, Pholidota_leveillean, Pholidota_missionariorum, Pholidota_wenshanica, Pholidota_yunnanensis	49274	49274	47494	47494	1	-T	Deletion
Pholidota_longipes	Pholidota_pallida	49297	49297	47517	47517	1	-T	Deletion
Pholidota_longipes	Pholidota_pallida	49298	49305	47518	47525	8	AAAATATC -> T	Deletion
Pholidota_longipes	Pholidota_pallida	49498	49505	47717	47724	8	-ATCCAATA	Deletion
Pholidota_longipes	Pholidota_articulata, Pholidota_cantonensis, Pholidota_chinensis, Pholidota_imbricata, Pholidota_leveillean, Pholidota_missionariorum, Pholidota_pallida, Pholidota_ventricosa, Pholidota_wenshanica	49517	49523	47736	47742	7	-ATAGAAT	Deletion
Pholidota_longipes	Pholidota_cantonensis, Pholidota_leveillean, Pholidota_missionariorum, Pholidota_wenshanica, Pholidota_yunnanensis	50088	50101	48277	48290	14	-ATTAATTAGAATGA	Deletion
Pholidota_longipes	Pholidota_cantonensis, Pholidota_leveillean, Pholidota_missionariorum, Pholidota_wenshanica, Pholidota_yunnanensis	50102	50102	48291	48291	1	-T	Deletion
Pholidota_longipes	Pholidota_cantonensis, Pholidota_leveillean, Pholidota_missionariorum, Pholidota_wenshanica, Pholidota_yunnanensis	50103	50145	48292	48334	43	-AGAGATCAAAAAATCTATGAAAAATGGAAGAGTTATTGTGAAT	Deletion
Pholidota_longipes	Pholidota_cantonensis, Pholidota_leveillean, Pholidota_missionariorum, Pholidota_wenshanica, Pholidota_yunnanensis	50146	50146	48335	48335	1	-C	Deletion
Pholidota_longipes	Pholidota_cantonensis, Pholidota_leveillean, Pholidota_missionariorum, Pholidota_wenshanica, Pholidota_yunnanensis	50147	50154	48336	48343	8	-AATTCCAA	Deletion
Pholidota_longipes	Pholidota_ventricosa	50382	50386	48571	48575	5	-CCTCG	Deletion
Pholidota_longipes	Pholidota_pallida	50424	50435	48603	48614	12	-TTTTTTTTTCAT	Deletion
Pholidota_longipes	Pholidota_pallida	50436	50436	48615	48615	1	-C	Deletion
Pholidota_longipes	Pholidota_pallida	50437	50438	48616	48617	2	-AG	Deletion
Pholidota_longipes	Pholidota_pallida	50439	50439	48618	48618	1	-C	Deletion
Pholidota_longipes	Pholidota_pallida	50440	50465	48619	48644	26	-GGCTCAGTTCAAACAAAATTCAATAT	Deletion
Pholidota_longipes	Pholidota_pallida	50466	50466	48645	48645	1	-C	Deletion
Pholidota_longipes	Pholidota_pallida	50467	50483	48646	48662	17	-TTTCTCATTTCATTCAC	Deletion
Pholidota_longipes	Pholidota_yunnanensis	50578	50603	48757	48782	26	-TTCAAGGAATCTCCGTTATTGAATCA	Deletion
Pholidota_longipes	Pholidota_chinensis, Pholidota_pallida	50933	50936	49111	49114	4	-TTTT	Deletion
Pholidota_longipes	Pholidota_chinensis, Pholidota_pallida	50937	50937	49115	49115	1	-A	Deletion
Pholidota_longipes	Pholidota_chinensis, Pholidota_pallida	50938	50938	49116	49116	1	-T	Deletion
Pholidota_longipes	Pholidota_chinensis	50939	50939	49117	49117	1	-C	Deletion
Pholidota_longipes	Pholidota_chinensis	50940	50949	49118	49127	10	-TTTTTCCTCT	Deletion
Pholidota_longipes	Pholidota_chinensis, Pholidota_protracta	50950	50958	49128	49136	9	-CTGTTCATA	Deletion
Pholidota_longipes	Pholidota_chinensis	50959	50972	49137	49150	14	-CTTTTCTTATTCCA	Deletion
Pholidota_longipes	Pholidota_chinensis, Pholidota_wenshanica	50973	50987	49151	49165	15	-AAAGTATGTTAGATT	Deletion
Pholidota_longipes	Pholidota_chinensis	50988	50998	49166	49176	11	-TTCGTATATAT	Deletion
Pholidota_longipes	Pholidota_chinensis	50999	50999	49177	49177	1	-A	Deletion
Pholidota_longipes	Pholidota_chinensis	51000	51001	49178	49179	2	-TC	Deletion
Pholidota_longipes	Pholidota_chinensis	51003	51005	49181	49183	3	-AAT	Deletion
Pholidota_longipes	Pholidota_chinensis	51006	51006	49184	49184	1	-C	Deletion
Pholidota_longipes	Pholidota_chinensis	51007	51009	49185	49187	3	-TAA	Deletion
Pholidota_longipes	Pholidota_chinensis	51011	51012	49189	49190	2	-AG	Deletion
Pholidota_longipes	Pholidota_chinensis	51013	51013	49191	49191	1	-C	Deletion
Pholidota_longipes	Pholidota_chinensis	51014	51015	49192	49193	2	-TC	Deletion
Pholidota_longipes	Pholidota_chinensis	51018	51032	49194	49208	15	-AAAAAAAATGAGCTA	Deletion
Pholidota_longipes	Pholidota_chinensis	51069	51081	49209	49221	13	-AAAGGATGTATTT	Deletion
Pholidota_longipes	Pholidota_chinensis	51082	51082	49222	49222	1	-C	Deletion
Pholidota_longipes	Pholidota_chinensis	51083	51083	49223	49223	1	-A	Deletion
Pholidota_longipes	Pholidota_chinensis	51084	51084	49224	49224	1	-G	Deletion
Pholidota_longipes	Pholidota_chinensis	51085	51096	49225	49236	12	-ACACAGTACAAA	Deletion
Pholidota_longipes	Pholidota_chinensis	51097	51097	49237	49237	1	-T	Deletion
Pholidota_longipes	Pholidota_chinensis	51098	51195	49238	49335	98	-AAACTCCGATTCTTCTCATTTTGCATTTCTTCATTTTGTCTCTTCTGTCTTTTCTTTCAAATTTCATATCTTTTTTTCACTCTTGCTCAAGTTACTTT	Deletion
Pholidota_longipes	Pholidota_chinensis	51196	51196	49336	49336	1	-C	Deletion
Pholidota_longipes	Pholidota_chinensis	51197	51218	49337	49358	22	-TGGGGTCCCCACTAAGTGATGT	Deletion
Pholidota_longipes	Pholidota_chinensis	51219	51219	49359	49359	1	-G	Deletion
Pholidota_longipes	Pholidota_chinensis	51220	51274	49360	49414	55	-CGCGGTACAAAGTTCATGGTGCAGAATTCTTTTGAGTCATCCTATTGTTTCTGCT	Deletion
Pholidota_longipes	Pholidota_chinensis	51275	51275	49415	49415	1	-T	Deletion
Pholidota_longipes	Pholidota_chinensis	51276	51284	49416	49424	9	-ATACGAAAT	Deletion
Pholidota_longipes	Pholidota_chinensis	51285	51285	49425	49425	1	-G	Deletion
Pholidota_longipes	Pholidota_chinensis	51286	51327	49426	49467	42	-TATATTATATGATATCTTCCCGATTGGGGAATAGCAATGAGA	Deletion
Pholidota_longipes	Pholidota_chinensis	51328	51328	49468	49468	1	-G	Deletion
Pholidota_longipes	Pholidota_chinensis	51329	51338	49469	49478	10	-CCTCTTTTTC	Deletion
Pholidota_longipes	Pholidota_niana	51498	51498	49586	49586	1	-A	Deletion
Pholidota_longipes	Pholidota_imbricata, Pholidota_ventricosa	53191	53199	51275	51283	9	-TCCTATGAA	Deletion
Pholidota_longipes	Pholidota_ventricosa	53412	53412	51465	51465	1	-G	Deletion
Pholidota_longipes	Pholidota_ventricosa	53413	53415	51466	51468	3	-AAA	Deletion
Pholidota_longipes	Pholidota_ventricosa	53418	53418	51471	51471	1	-G	Deletion
Pholidota_longipes	Pholidota_cantonensis, Pholidota_leveillean, Pholidota_missionariorum, Pholidota_ventricosa, Pholidota_wenshanica, Pholidota_yunnanensis	53420	53421	51473	51474	2	-AA	Deletion
Pholidota_longipes	Pholidota_articulata, Pholidota_cantonensis, Pholidota_chinensis, Pholidota_leveillean, Pholidota_missionariorum, Pholidota_ventricosa, Pholidota_wenshanica, Pholidota_yunnanensis	53422	53422	51475	51475	1	-T	Deletion
Pholidota_longipes	Pholidota_cantonensis, Pholidota_leveillean, Pholidota_missionariorum, Pholidota_ventricosa, Pholidota_wenshanica, Pholidota_yunnanensis	53430	53430	51476	51476	1	-A	Deletion
Pholidota_longipes	Pholidota_cantonensis, Pholidota_leveillean, Pholidota_missionariorum, Pholidota_ventricosa, Pholidota_wenshanica, Pholidota_yunnanensis	53431	53431	51477	51477	1	-A	Deletion
Pholidota_longipes	Pholidota_ventricosa	53432	53437	51478	51483	6	-GAAATA	Deletion
Pholidota_longipes	Pholidota_ventricosa	53438	53438	51484	51484	1	-G	Deletion
Pholidota_longipes	Pholidota_ventricosa	53439	53449	51485	51495	11	-AGTCTATTATT	Deletion
Pholidota_longipes	Pholidota_ventricosa	53473	53473	51497	51497	1	-A	Deletion
Pholidota_longipes	Pholidota_ventricosa	53474	53479	51498	51503	6	-TATGAT	Deletion
Pholidota_longipes	Pholidota_ventricosa	53480	53480	51504	51504	1	-A	Deletion
Pholidota_longipes	Pholidota_ventricosa	53481	53487	51505	51511	7	-TGAATTT	Deletion
Pholidota_longipes	Pholidota_ventricosa	53490	53494	51514	51518	5	-ATGAT	Deletion
Pholidota_longipes	Pholidota_ventricosa	53495	53495	51519	51519	1	-A	Deletion
Pholidota_longipes	Pholidota_ventricosa	53496	53496	51520	51520	1	-T	Deletion
Pholidota_longipes	Pholidota_ventricosa	53497	53507	51521	51531	11	-AAAATAGAGTA	Deletion
Pholidota_longipes	Pholidota_ventricosa	53508	53508	51532	51532	1	-C	Deletion
Pholidota_longipes	Pholidota_ventricosa	53509	53515	51533	51539	7	-TAAAAAG	Deletion
Pholidota_longipes	Pholidota_ventricosa	53516	53516	51540	51540	1	-T	Deletion
Pholidota_longipes	Pholidota_ventricosa	53517	53563	51541	51587	47	-ACTAAAATCGCGTTTTGGAATGAACCAAAATACTTGTTTGTTTTGTT	Deletion
Pholidota_longipes	Pholidota_ventricosa	53568	53570	51588	51590	3	-ACG	Deletion
Pholidota_longipes	Pholidota_ventricosa	53571	53571	51591	51591	1	-G	Deletion
Pholidota_longipes	Pholidota_ventricosa	53572	53597	51592	51617	26	-CAATAAGACTTCGTAAGACCAACCAA	Deletion
Pholidota_longipes	Pholidota_missionariorum, Pholidota_ventricosa	53598	53603	51618	51623	6	-TGAGTT	Deletion
Pholidota_longipes	Pholidota_missionariorum, Pholidota_ventricosa	53604	53604	51624	51624	1	-A	Deletion
Pholidota_longipes	Pholidota_missionariorum, Pholidota_ventricosa	53605	53605	51625	51625	1	-G	Deletion
Pholidota_longipes	Pholidota_missionariorum, Pholidota_ventricosa	53606	53613	51626	51633	8	-ATTTCGCT	Deletion
Pholidota_longipes	Pholidota_ventricosa	53614	53675	51634	51695	62	-ACAAGAAAAAGGTTTGTTCTATTTTTATAGCAAACCTACACAATGAAAGATAATACAAAGTG	Deletion
Pholidota_longipes	Pholidota_ventricosa	53676	53676	51696	51696	1	-G	Deletion
Pholidota_longipes	Pholidota_ventricosa	53677	53702	51697	51722	26	-TAGATTCGACAGAATCGTGAATGATC	Deletion
Pholidota_longipes	Pholidota_ventricosa	53703	53703	51723	51723	1	-G	Deletion
Pholidota_longipes	Pholidota_ventricosa	53704	53723	51724	51743	20	-ACATAACATAAGAGACTCCT	Deletion
Pholidota_longipes	Pholidota_ventricosa	53724	53724	51744	51744	1	-A	Deletion
Pholidota_longipes	Pholidota_ventricosa	53725	53742	51745	51762	18	-ATAATAGAAGATCCTTCT	Deletion
Pholidota_longipes	Pholidota_ventricosa	53743	53743	51763	51763	1	-G	Deletion
Pholidota_longipes	Pholidota_ventricosa	53744	53783	51764	51803	40	-ATAGTTCAAAGTATAATAGAAAGAATCACACATTATCGAA	Deletion
Pholidota_longipes	Pholidota_ventricosa	53784	53784	51804	51804	1	-T	Deletion
Pholidota_longipes	Pholidota_ventricosa	53785	53788	51805	51808	4	-AATT	Deletion
Pholidota_longipes	Pholidota_ventricosa	53789	53789	51809	51809	1	-C	Deletion
Pholidota_longipes	Pholidota_ventricosa	53790	53791	51810	51811	2	-GA	Deletion
Pholidota_longipes	Pholidota_ventricosa	53792	53792	51812	51812	1	-C	Deletion
Pholidota_longipes	Pholidota_ventricosa	53793	53819	51813	51839	27	-AGACAAGATTCCTAAACCCACTCAACT	Deletion
Pholidota_longipes	Pholidota_ventricosa	53820	53820	51840	51840	1	-C	Deletion
Pholidota_longipes	Pholidota_articulata, Pholidota_cantonensis, Pholidota_chinensis, Pholidota_imbricata, Pholidota_missionariorum, Pholidota_pallida, Pholidota_ventricosa	53821	53827	51841	51847	7	-TTAGAAT	Deletion
Pholidota_longipes	Pholidota_ventricosa	53828	53828	51848	51848	1	-A	Deletion
Pholidota_longipes	Pholidota_ventricosa	53836	53861	51855	51880	26	-TAGAATTAGAATTTAGAAGAAGGAAC	Deletion
Pholidota_longipes	Pholidota_ventricosa	53862	53862	51881	51881	1	-A	Deletion
Pholidota_longipes	Pholidota_ventricosa	53863	53877	51882	51896	15	-TTGATGGATTTAGGG	Deletion
Pholidota_longipes	Pholidota_ventricosa	53878	53878	51897	51897	1	-A	Deletion
Pholidota_longipes	Pholidota_ventricosa	53879	53882	51898	51901	4	-TAAT	Deletion
Pholidota_longipes	Pholidota_ventricosa	53883	53883	51902	51902	1	-G	Deletion
Pholidota_longipes	Pholidota_ventricosa	53884	53884	51903	51903	1	-A	Deletion
Pholidota_longipes	Pholidota_ventricosa	53885	53888	51904	51907	4	-ATTA	Deletion
Pholidota_longipes	Pholidota_ventricosa	53889	53889	51908	51908	1	-G	Deletion
Pholidota_longipes	Pholidota_ventricosa	53890	53906	51909	51925	17	-CCCTACATTATCTTTTA	Deletion
Pholidota_longipes	Pholidota_ventricosa	53908	53913	51927	51932	6	-ACAAAT	Deletion
Pholidota_longipes	Pholidota_ventricosa	53914	53914	51933	51933	1	-T	Deletion
Pholidota_longipes	Pholidota_ventricosa	53915	53942	51934	51961	28	-GAAAGAATCTCTTAGGTTTGTTGTTCCG	Deletion
Pholidota_longipes	Pholidota_ventricosa	53961	53970	51962	51971	10	-CCAAAAAATG	Deletion
Pholidota_longipes	Pholidota_ventricosa	53971	53971	51972	51972	1	-A	Deletion
Pholidota_longipes	Pholidota_ventricosa	53972	53973	51973	51974	2	-TT	Deletion
Pholidota_longipes	Pholidota_chinensis, Pholidota_ventricosa	53974	53982	51975	51983	9	-AGTCAGAGG	Deletion
Pholidota_longipes	Pholidota_ventricosa	53983	53989	51984	51990	7	-ACTTCTA	Deletion
Pholidota_longipes	Pholidota_ventricosa	53990	53990	51991	51991	1	-C	Deletion
Pholidota_longipes	Pholidota_ventricosa	53991	53993	51992	51994	3	-AAA	Deletion
Pholidota_longipes	Pholidota_ventricosa	54016	54060	51995	52039	45	-TACTTAAGATCAATAAAAGAATAGGTCCTAGATCCATGCGACTTA	Deletion
Pholidota_longipes	Pholidota_niana, Pholidota_ventricosa	54061	54083	52040	52062	23	-GGATTGGGTTGGATCAGGTTGAA	Deletion
Pholidota_longipes	Pholidota_niana, Pholidota_ventricosa	54084	54084	52063	52063	1	-G	Deletion
Pholidota_longipes	Pholidota_niana, Pholidota_ventricosa	54085	54099	52064	52078	15	-TCTTGAGACAGGATT	Deletion
Pholidota_longipes	Pholidota_niana, Pholidota_ventricosa	54100	54100	52079	52079	1	-C	Deletion
Pholidota_longipes	Pholidota_niana, Pholidota_ventricosa	54101	54112	52080	52091	12	-TTTCATGATCTT	Deletion
Pholidota_longipes	Pholidota_niana, Pholidota_ventricosa	54114	54130	52093	52109	17	-ATTTCATAAATTGACTG	Deletion
Pholidota_longipes	Pholidota_ventricosa	54131	54149	52110	52128	19	-GGATTGGGTATACCAAAGC	Deletion
Pholidota_longipes	Pholidota_chinensis	54340	54343	52314	52317	4	-CAAA	Deletion
Pholidota_longipes	Pholidota_cantonensis, Pholidota_chinensis, Pholidota_imbricata, Pholidota_leveillean, Pholidota_missionariorum, Pholidota_pallida, Pholidota_wenshanica, Pholidota_yunnanensis	54344	54350	52318	52324	7	-TTTCTAT	Deletion
Pholidota_longipes	Pholidota_cantonensis, Pholidota_chinensis, Pholidota_imbricata, Pholidota_leveillean, Pholidota_missionariorum, Pholidota_pallida, Pholidota_wenshanica, Pholidota_yunnanensis	54351	54351	52325	52325	1	-A	Deletion
Pholidota_longipes	Pholidota_cantonensis, Pholidota_imbricata, Pholidota_leveillean, Pholidota_missionariorum, Pholidota_pallida, Pholidota_wenshanica, Pholidota_yunnanensis	54352	54355	52326	52329	4	-CAAA	Deletion
Pholidota_longipes	Pholidota_imbricata	55336	55338	53286	53288	3	-GTT	Deletion
Pholidota_longipes	Pholidota_imbricata	55347	55353	53290	53296	7	-CATCCTC	Deletion
Pholidota_longipes	Pholidota_imbricata	55355	55361	53297	53303	7	-TTTTTTC	Deletion
Pholidota_longipes	Pholidota_chinensis	55472	55480	53407	53415	9	-ATGTATTGA	Deletion
Pholidota_longipes	Pholidota_chinensis	55481	55481	53416	53416	1	-C	Deletion
Pholidota_longipes	Pholidota_chinensis	55482	55482	53417	53417	1	-T	Deletion
Pholidota_longipes	Pholidota_cantonensis, Pholidota_leveillean, Pholidota_missionariorum, Pholidota_wenshanica, Pholidota_yunnanensis	57223	57228	55158	55163	6	-ATCTCG	Deletion	atpB CDS	RD ->	160	CGA,GAT ->
Pholidota_longipes	Pholidota_chinensis	57623	57624	55547	55548	2	-TT	Deletion
Pholidota_longipes	Pholidota_articulata	57653	57658	55573	55578	6	-TTCTTC	Deletion
Pholidota_longipes	Pholidota_cantonensis, Pholidota_missionariorum	57778	57806	55690	55718	29	-TTCTTTCTTTTTCTTTCTATATTAGATAG	Deletion
Pholidota_longipes	Pholidota_cantonensis, Pholidota_missionariorum	57808	57834	55719	55745	27	-AATATTAGATATTTCTATTTACTATTT	Deletion
Pholidota_longipes	Pholidota_cantonensis, Pholidota_missionariorum, Pholidota_wenshanica	57835	57835	55746	55746	1	-C	Deletion
Pholidota_longipes	Pholidota_cantonensis, Pholidota_missionariorum, Pholidota_wenshanica	57836	57844	55747	55755	9	-TATGTTATA	Deletion
Pholidota_longipes	Pholidota_cantonensis, Pholidota_missionariorum, Pholidota_wenshanica	57863	57876	55756	55769	14	-TGAATTTCTCTATT	Deletion
Pholidota_longipes	Pholidota_cantonensis, Pholidota_missionariorum	57878	57878	55771	55771	1	-A	Deletion
Pholidota_longipes	Pholidota_cantonensis, Pholidota_imbricata, Pholidota_missionariorum, Pholidota_pallida	57879	57886	55772	55779	8	-TATTATTT	Deletion
Pholidota_longipes	Pholidota_cantonensis, Pholidota_imbricata, Pholidota_missionariorum, Pholidota_pallida	57887	57887	55780	55780	1	-C	Deletion
Pholidota_longipes	Pholidota_cantonensis, Pholidota_imbricata, Pholidota_missionariorum, Pholidota_pallida	57888	57888	55781	55781	1	-T	Deletion
Pholidota_longipes	Pholidota_cantonensis, Pholidota_imbricata, Pholidota_missionariorum, Pholidota_pallida	57889	57889	55782	55782	1	-A	Deletion
Pholidota_longipes	Pholidota_cantonensis, Pholidota_imbricata, Pholidota_leveillean, Pholidota_missionariorum, Pholidota_pallida, Pholidota_wenshanica, Pholidota_yunnanensis	57890	57890	55783	55783	1	-T	Deletion
Pholidota_longipes	Pholidota_cantonensis, Pholidota_imbricata, Pholidota_missionariorum, Pholidota_pallida	57903	57903	55784	55784	1	-C	Deletion
Pholidota_longipes	Pholidota_cantonensis, Pholidota_imbricata, Pholidota_missionariorum, Pholidota_pallida	57904	57912	55785	55793	9	-TATTTATAT	Deletion
Pholidota_longipes	Pholidota_cantonensis, Pholidota_imbricata, Pholidota_missionariorum, Pholidota_pallida	57931	57931	55796	55796	1	-A	Deletion
Pholidota_longipes	Pholidota_cantonensis, Pholidota_imbricata, Pholidota_missionariorum, Pholidota_pallida	57932	57934	55797	55799	3	-TAT	Deletion
Pholidota_longipes	Pholidota_cantonensis, Pholidota_imbricata, Pholidota_missionariorum, Pholidota_pallida	57935	57935	55800	55800	1	-A	Deletion
Pholidota_longipes	Pholidota_cantonensis, Pholidota_imbricata, Pholidota_missionariorum, Pholidota_pallida	57936	57936	55801	55801	1	-G	Deletion
Pholidota_longipes	Pholidota_cantonensis, Pholidota_imbricata, Pholidota_missionariorum, Pholidota_pallida	57937	57941	55802	55806	5	-ATCTT	Deletion
Pholidota_longipes	Pholidota_cantonensis, Pholidota_imbricata, Pholidota_missionariorum, Pholidota_pallida	57943	57943	55808	55808	1	-A	Deletion
Pholidota_longipes	Pholidota_cantonensis, Pholidota_imbricata, Pholidota_missionariorum, Pholidota_pallida	57944	57944	55809	55809	1	-A	Deletion
Pholidota_longipes	Pholidota_cantonensis, Pholidota_imbricata, Pholidota_missionariorum, Pholidota_pallida	57969	57969	55810	55810	1	-T	Deletion
Pholidota_longipes	Pholidota_cantonensis, Pholidota_imbricata, Pholidota_missionariorum, Pholidota_pallida	57970	57970	55811	55811	1	-A	Deletion
Pholidota_longipes	Pholidota_cantonensis, Pholidota_imbricata, Pholidota_missionariorum, Pholidota_pallida	57971	57974	55812	55815	4	-TCTT	Deletion
Pholidota_longipes	Pholidota_cantonensis, Pholidota_imbricata, Pholidota_missionariorum, Pholidota_pallida	57976	57976	55817	55817	1	-A	Deletion
Pholidota_longipes	Pholidota_cantonensis, Pholidota_imbricata, Pholidota_missionariorum, Pholidota_pallida	57977	57987	55818	55828	11	-TCTTTACTTTA	Deletion
Pholidota_longipes	Pholidota_cantonensis, Pholidota_imbricata, Pholidota_missionariorum, Pholidota_pallida	57988	57988	55829	55829	1	-G	Deletion
Pholidota_longipes	Pholidota_cantonensis, Pholidota_imbricata, Pholidota_missionariorum, Pholidota_pallida	57989	58003	55830	55844	15	-AATTTCTTAATTCTA	Deletion
Pholidota_longipes	Pholidota_cantonensis, Pholidota_missionariorum	58014	58014	55845	55845	1	-A	Deletion
Pholidota_longipes	Pholidota_cantonensis, Pholidota_missionariorum	58018	58018	55849	55849	1	-A	Deletion
Pholidota_longipes	Pholidota_cantonensis, Pholidota_missionariorum	58019	58019	55850	55850	1	-G	Deletion
Pholidota_longipes	Pholidota_cantonensis, Pholidota_missionariorum	58020	58029	55851	55860	10	-AATTCTATTT	Deletion
Pholidota_longipes	Pholidota_cantonensis, Pholidota_chinensis, Pholidota_missionariorum	58106	58106	55861	55861	1	-A	Deletion
Pholidota_longipes	Pholidota_cantonensis, Pholidota_chinensis, Pholidota_missionariorum	58107	58111	55862	55866	5	-TTAAG	Deletion
Pholidota_longipes	Pholidota_cantonensis, Pholidota_chinensis, Pholidota_missionariorum	58112	58112	55867	55867	1	-A	Deletion
Pholidota_longipes	Pholidota_cantonensis, Pholidota_chinensis, Pholidota_missionariorum	58113	58114	55868	55869	2	-AT	Deletion
Pholidota_longipes	Pholidota_cantonensis, Pholidota_chinensis, Pholidota_missionariorum	58115	58115	55870	55870	1	-T	Deletion
Pholidota_longipes	Pholidota_cantonensis, Pholidota_chinensis, Pholidota_missionariorum	58116	58116	55871	55871	1	-C	Deletion
Pholidota_longipes	Pholidota_cantonensis, Pholidota_chinensis, Pholidota_missionariorum	58117	58124	55872	55879	8	-TTATTCTA	Deletion
Pholidota_longipes	Pholidota_cantonensis, Pholidota_chinensis, Pholidota_missionariorum	58131	58134	55880	55883	4	-ATTA	Deletion
Pholidota_longipes	Pholidota_cantonensis, Pholidota_chinensis, Pholidota_missionariorum	58135	58135	55884	55884	1	-T	Deletion
Pholidota_longipes	Pholidota_cantonensis, Pholidota_chinensis, Pholidota_missionariorum	58136	58145	55885	55894	10	-TAATTCTTTT	Deletion
Pholidota_longipes	Pholidota_cantonensis, Pholidota_chinensis, Pholidota_missionariorum	58148	58150	55897	55899	3	-AAT	Deletion
Pholidota_longipes	Pholidota_cantonensis, Pholidota_chinensis, Pholidota_missionariorum	58151	58151	55900	55900	1	-T	Deletion
Pholidota_longipes	Pholidota_cantonensis, Pholidota_chinensis, Pholidota_missionariorum	58152	58155	55901	55904	4	-GAAA	Deletion
Pholidota_longipes	Pholidota_cantonensis, Pholidota_chinensis, Pholidota_missionariorum, Pholidota_ventricosa	58156	58161	55905	55910	6	-TTGAAT	Deletion
Pholidota_longipes	Pholidota_cantonensis, Pholidota_chinensis, Pholidota_missionariorum	58162	58174	55911	55923	13	-TTTTTCATTTTAT	Deletion
Pholidota_longipes	Pholidota_cantonensis, Pholidota_missionariorum	58175	58180	55924	55929	6	-TTGATG	Deletion
Pholidota_longipes	Pholidota_cantonensis, Pholidota_imbricata, Pholidota_missionariorum, Pholidota_ventricosa	58185	58185	55930	55930	1	-T	Deletion
Pholidota_longipes	Pholidota_cantonensis, Pholidota_missionariorum, Pholidota_ventricosa	58186	58186	55931	55931	1	-T	Deletion
Pholidota_longipes	Pholidota_cantonensis, Pholidota_missionariorum, Pholidota_ventricosa	58187	58187	55932	55932	1	-C	Deletion
Pholidota_longipes	Pholidota_cantonensis, Pholidota_missionariorum, Pholidota_ventricosa	58188	58200	55933	55945	13	-TTTTTTTATCTTT	Deletion
Pholidota_longipes	Pholidota_cantonensis, Pholidota_missionariorum, Pholidota_ventricosa	58201	58201	55946	55946	1	-A	Deletion
Pholidota_longipes	Pholidota_articulata, Pholidota_cantonensis, Pholidota_chinensis, Pholidota_missionariorum, Pholidota_ventricosa	58203	58211	55948	55956	9	-TTTGATATT	Deletion
Pholidota_longipes	Pholidota_ventricosa	58213	58214	55958	55959	2	-TT	Deletion
Pholidota_longipes	Pholidota_ventricosa	58215	58215	55960	55960	1	-C	Deletion
Pholidota_longipes	Pholidota_missionariorum	58427	58434	56171	56178	8	-CTTTTCAA	Deletion
Pholidota_longipes	Pholidota_ventricosa	58463	58470	56207	56214	8	-TAGTTTAG	Deletion
Pholidota_longipes	Pholidota_articulata, Pholidota_chinensis	60247	60257	57969	57979	11	-TACGATATACA	Deletion
Pholidota_longipes	Pholidota_articulata, Pholidota_chinensis	60265	60265	57980	57980	1	-A	Deletion
Pholidota_longipes	Pholidota_cantonensis, Pholidota_leveillean, Pholidota_missionariorum, Pholidota_wenshanica, Pholidota_yunnanensis	60484	60488	58199	58203	5	-ATTTT	Deletion
Pholidota_longipes	Pholidota_cantonensis, Pholidota_leveillean, Pholidota_missionariorum, Pholidota_wenshanica, Pholidota_yunnanensis	60489	60489	58204	58204	1	-A	Deletion
Pholidota_longipes	Pholidota_cantonensis, Pholidota_leveillean, Pholidota_missionariorum, Pholidota_wenshanica, Pholidota_yunnanensis	60490	60493	58205	58208	4	-TTAT	Deletion
Pholidota_longipes	Pholidota_ventricosa	60645	60656	58352	58363	12	-CTATCATAATCA	Deletion
Pholidota_longipes	Pholidota_cantonensis	60780	60789	58487	58496	10	-AGAAAGAAAA	Deletion
Pholidota_longipes	Pholidota_ventricosa, Pholidota_wenshanica	60791	60791	58498	58498	1	-G	Deletion
Pholidota_longipes	Pholidota_protracta, Pholidota_ventricosa, Pholidota_wenshanica	60793	60799	58500	58506	7	-AAGAAAA	Deletion
Pholidota_longipes	Pholidota_protracta	60802	60802	58509	58509	1	-T	Deletion
Pholidota_longipes	Pholidota_cantonensis, Pholidota_missionariorum	62361	62364	60050	60053	4	-ATTT	Deletion
Pholidota_longipes	Pholidota_cantonensis, Pholidota_missionariorum	62367	62385	60056	60074	19	-AAAAAGATTGAAATTCTTC	Deletion
Pholidota_longipes	Pholidota_missionariorum	62468	62468	60157	60157	1	-C	Deletion
Pholidota_longipes	Pholidota_ventricosa	62479	62487	60168	60176	9	-AGATGGTGT	Deletion
Pholidota_longipes	Pholidota_pallida	62544	62549	60233	60238	6	-CTTTTT	Deletion
Pholidota_longipes	Pholidota_pallida	62550	62550	60239	60239	1	-G	Deletion
Pholidota_longipes	Pholidota_leveillean	62700	62734	60373	60407	35	-ATATAGAACAACGAAAAATAGATAAAAAAAGATAT	Deletion
Pholidota_longipes	Pholidota_leveillean	62735	62735	60408	60408	1	-C	Deletion
Pholidota_longipes	Pholidota_leveillean	62736	62755	60409	60428	20	-GAAAAAATGAAAAGAAAATA	Deletion
Pholidota_longipes	Pholidota_leveillean	62756	62756	60429	60429	1	-G	Deletion
Pholidota_longipes	Pholidota_leveillean	62757	62763	60430	60436	7	-TAAAAAA	Deletion
Pholidota_longipes	Pholidota_leveillean	62764	62764	60437	60437	1	-G	Deletion
Pholidota_longipes	Pholidota_leveillean	62765	62766	60438	60439	2	-AA	Deletion
Pholidota_longipes	Pholidota_leveillean	62767	62767	60440	60440	1	-G	Deletion
Pholidota_longipes	Pholidota_leveillean	62768	62778	60441	60451	11	-AAATCTCAAAT	Deletion
Pholidota_longipes	Pholidota_leveillean	62779	62779	60452	60452	1	-C	Deletion
Pholidota_longipes	Pholidota_articulata, Pholidota_cantonensis, Pholidota_chinensis, Pholidota_imbricata, Pholidota_leveillean, Pholidota_missionariorum, Pholidota_niana, Pholidota_pallida, Pholidota_protracta, Pholidota_ventricosa, Pholidota_wenshanica, Pholidota_yunnanensis	62780	62786	60453	60459	7	-AAAGAAA	Deletion
Pholidota_longipes	Pholidota_leveillean	62787	62789	60460	60462	3	-AAA	Deletion
Pholidota_longipes	Pholidota_leveillean	62790	62790	60463	60463	1	-G	Deletion
Pholidota_longipes	Pholidota_leveillean	62792	62793	60465	60466	2	-AA	Deletion
Pholidota_longipes	Pholidota_leveillean	62794	62794	60467	60467	1	-G	Deletion
Pholidota_longipes	Pholidota_leveillean	62795	62796	60468	60469	2	-AA	Deletion
Pholidota_longipes	Pholidota_leveillean	62798	62802	60471	60475	5	-ATAGA	Deletion
Pholidota_longipes	Pholidota_leveillean	62804	62822	60477	60495	19	-ATATTCAAATAACAAATAA	Deletion
Pholidota_longipes	Pholidota_leveillean	62823	62823	60496	60496	1	-T	Deletion
Pholidota_longipes	Pholidota_leveillean	62824	62827	60497	60500	4	-AAGA	Deletion
Pholidota_longipes	Pholidota_imbricata, Pholidota_pallida, Pholidota_ventricosa	62953	62953	60625	60625	1	-C	Deletion
Pholidota_longipes	Pholidota_ventricosa	63173	63177	60845	60849	5	-AATTA	Deletion
Pholidota_longipes	Pholidota_ventricosa	63178	63178	60850	60850	1	-T	Deletion
Pholidota_longipes	Pholidota_ventricosa	63179	63184	60851	60856	6	-AATTTA	Deletion
Pholidota_longipes	Pholidota_ventricosa	63185	63185	60857	60857	1	-T	Deletion
Pholidota_longipes	Pholidota_ventricosa	64572	64574	62232	62234	3	-CTC	Deletion
Pholidota_longipes	Pholidota_ventricosa, Pholidota_wenshanica	64575	64580	62235	62240	6	-TTTTTA	Deletion
Pholidota_longipes	Pholidota_wenshanica	64581	64587	62241	62247	7	-GGCCTTT	Deletion
Pholidota_longipes	Pholidota_wenshanica	64588	64588	62248	62248	1	-G	Deletion
Pholidota_longipes	Pholidota_wenshanica	64589	64620	62249	62280	32	-AATTGATACCCTATCCCCGCGCTGCGGTTAGA	Deletion
Pholidota_longipes	Pholidota_wenshanica	64621	64621	62281	62281	1	-T	Deletion
Pholidota_longipes	Pholidota_wenshanica	64622	64639	62282	62299	18	-AGTGAAATCTTTCGAATT	Deletion
Pholidota_longipes	Pholidota_wenshanica	64641	64659	62301	62319	19	-GAAATAGAAATAAAAGAAT	Deletion
Pholidota_longipes	Pholidota_wenshanica	64660	64660	62320	62320	1	-T	Deletion
Pholidota_longipes	Pholidota_wenshanica	64661	64685	62321	62345	25	-AAAGGATCCGGTAGGGTTCGTCTTT	Deletion
Pholidota_longipes	Pholidota_wenshanica	64687	64696	62347	62356	10	-AATCCAAATT	Deletion
Pholidota_longipes	Pholidota_wenshanica	64697	64697	62357	62357	1	-A	Deletion
Pholidota_longipes	Pholidota_wenshanica	64698	64714	62358	62374	17	-TATTCGTTAGTTCAAAT	Deletion
Pholidota_longipes	Pholidota_wenshanica	64716	64738	62376	62398	23	-GGTTTTCGAGTCTTCATGGAAAG	Deletion
Pholidota_longipes	Pholidota_wenshanica	64739	64739	62399	62399	1	-G	Deletion
Pholidota_longipes	Pholidota_wenshanica	64740	64749	62400	62409	10	-AAGAAATGAA	Deletion
Pholidota_longipes	Pholidota_wenshanica	64750	64750	62410	62410	1	-G	Deletion
Pholidota_longipes	Pholidota_wenshanica	64751	64776	62411	62436	26	-AGGAAATCGGTTACAATTTGCCTAAT	Deletion
Pholidota_longipes	Pholidota_wenshanica	64777	64777	62437	62437	1	-C	Deletion
Pholidota_longipes	Pholidota_wenshanica	64778	64811	62438	62471	34	-GAGATCTCTGGAATATGGAAAGAGTATTTACTTC	Deletion
Pholidota_longipes	Pholidota_wenshanica	64819	64830	62478	62489	12	-TTTTTTTTCATT	Deletion
Pholidota_longipes	Pholidota_wenshanica	64832	64854	62491	62513	23	-GAAAAGGGCCTTCTTCTATGTTC	Deletion
Pholidota_longipes	Pholidota_imbricata, Pholidota_pallida, Pholidota_wenshanica	64855	64861	62514	62520	7	-TATTCTA	Deletion
Pholidota_longipes	Pholidota_imbricata, Pholidota_pallida, Pholidota_wenshanica	64862	64862	62521	62521	1	-G	Deletion
Pholidota_longipes	Pholidota_imbricata, Pholidota_pallida, Pholidota_wenshanica	64863	64864	62522	62523	2	-AT	Deletion
Pholidota_longipes	Pholidota_wenshanica	64865	64918	62524	62577	54	-TATTCTAGATCCAAAGACTCAATTCTTACACAAAAACAAAAATAGGAAAAGATC	Deletion
Pholidota_longipes	Pholidota_wenshanica	64919	64919	62578	62578	1	-C	Deletion
Pholidota_longipes	Pholidota_wenshanica	64920	64920	62579	62579	1	-A	Deletion
Pholidota_longipes	Pholidota_wenshanica	64921	64921	62580	62580	1	-T	Deletion
Pholidota_longipes	Pholidota_wenshanica	64922	64934	62581	62593	13	-AGGTTCGATACCT	Deletion
Pholidota_longipes	Pholidota_wenshanica	64935	64935	62594	62594	1	-T	Deletion
Pholidota_longipes	Pholidota_wenshanica	64943	64943	62595	62595	1	-G	Deletion
Pholidota_longipes	Pholidota_ventricosa	67046	67047	64698	64699	2	-TG	Deletion
Pholidota_longipes	Pholidota_wenshanica	67071	67071	64714	64714	1	-G	Deletion
Pholidota_longipes	Pholidota_ventricosa	67327	67329	64968	64970	3	-AAG	Deletion
Pholidota_longipes	Pholidota_cantonensis, Pholidota_chinensis, Pholidota_imbricata, Pholidota_leveillean, Pholidota_missionariorum, Pholidota_pallida, Pholidota_wenshanica, Pholidota_yunnanensis	67520	67524	65160	65164	5	-TTTTC	Deletion
Pholidota_longipes	Pholidota_missionariorum	67555	67555	65187	65187	1	-T	Deletion
Pholidota_longipes	Pholidota_missionariorum	67556	67556	65188	65188	1	-A	Deletion
Pholidota_longipes	Pholidota_imbricata, Pholidota_pallida	67839	67845	65464	65470	7	-GGTTTGA	Deletion
Pholidota_longipes	Pholidota_pallida	69045	69048	66666	66669	4	-GTAT	Deletion
Pholidota_longipes	Pholidota_missionariorum	69159	69174	66780	66795	16	-ATTGAAAGATCTCATT	Deletion
Pholidota_longipes	Pholidota_ventricosa	69240	69250	66861	66871	11	-TTTCCTTTTTT	Deletion
Pholidota_longipes	Pholidota_ventricosa	69251	69251	66872	66872	1	-C	Deletion
Pholidota_longipes	Pholidota_ventricosa	69252	69278	66873	66899	27	-GAATCCTCTCATTTTATTCAAGTAATT	Deletion
Pholidota_longipes	Pholidota_ventricosa	69279	69279	66900	66900	1	-G	Deletion
Pholidota_longipes	Pholidota_ventricosa	69280	69308	66901	66929	29	-GTAATTGTTCGTTCATAGAATTCATAGAA	Deletion
Pholidota_longipes	Pholidota_ventricosa	69309	69309	66930	66930	1	-T	Deletion
Pholidota_longipes	Pholidota_ventricosa	69310	69314	66931	66935	5	-AAATA	Deletion
Pholidota_longipes	Pholidota_cantonensis, Pholidota_missionariorum, Pholidota_ventricosa	69315	69327	66936	66948	13	-TGCTAATACTATT	Deletion
Pholidota_longipes	Pholidota_ventricosa	69328	69340	66949	66961	13	-TCAGTTTGAACTT	Deletion
Pholidota_longipes	Pholidota_ventricosa	69341	69341	66962	66962	1	-A	Deletion
Pholidota_longipes	Pholidota_ventricosa	69342	69342	66963	66963	1	-T	Deletion
Pholidota_longipes	Pholidota_ventricosa	69343	69351	66964	66972	9	-AAACTGAAG	Deletion
Pholidota_longipes	Pholidota_ventricosa	69352	69352	66973	66973	1	-C	Deletion
Pholidota_longipes	Pholidota_ventricosa	69353	69378	66974	66999	26	-TATTATTACTATTCTAAATAGAAATT	Deletion
Pholidota_longipes	Pholidota_ventricosa	69379	69379	67000	67000	1	-A	Deletion
Pholidota_longipes	Pholidota_ventricosa	69380	69381	67001	67002	2	-TT	Deletion
Pholidota_longipes	Pholidota_ventricosa	69382	69382	67003	67003	1	-A	Deletion
Pholidota_longipes	Pholidota_ventricosa	69383	69383	67004	67004	1	-T	Deletion
Pholidota_longipes	Pholidota_ventricosa	69384	69388	67005	67009	5	-AAATG	Deletion
Pholidota_longipes	Pholidota_ventricosa	69389	69389	67010	67010	1	-T	Deletion
Pholidota_longipes	Pholidota_ventricosa	69390	69424	67011	67045	35	-AAATTCTTATTACTATCCCTATCTATTTAATTCTT	Deletion
Pholidota_longipes	Pholidota_protracta, Pholidota_ventricosa	69425	69427	67046	67048	3	-TAC	Deletion
Pholidota_longipes	Pholidota_protracta, Pholidota_ventricosa	69428	69428	67049	67049	1	-T	Deletion
Pholidota_longipes	Pholidota_protracta, Pholidota_ventricosa	69429	69429	67050	67050	1	-A	Deletion
Pholidota_longipes	Pholidota_missionariorum	69754	69756	67368	67370	3	-AAA	Deletion
Pholidota_longipes	Pholidota_missionariorum	69757	69757	67371	67371	1	-G	Deletion
Pholidota_longipes	Pholidota_articulata	69758	69762	67372	67376	5	-AAAGA	Deletion
Pholidota_longipes	Pholidota_ventricosa	69970	69975	67572	67577	6	-ATGTAG	Deletion
Pholidota_longipes	Pholidota_ventricosa	70686	70686	68252	68252	1	-G	Deletion
Pholidota_longipes	Pholidota_ventricosa	70687	70687	68253	68253	1	-A	Deletion
Pholidota_longipes	Pholidota_cantonensis, Pholidota_missionariorum, Pholidota_protracta	70980	70987	68539	68546	8	-TTTTAGGG	Deletion
Pholidota_longipes	Pholidota_imbricata	71093	71101	68651	68659	9	-GATCGGGTT	Deletion
Pholidota_longipes	Pholidota_articulata, Pholidota_chinensis, Pholidota_imbricata, Pholidota_pallida, Pholidota_ventricosa	71472	71472	69027	69027	1	-A	Deletion
Pholidota_longipes	Pholidota_articulata, Pholidota_chinensis, Pholidota_imbricata, Pholidota_pallida	71473	71477	69028	69032	5	-GAAAG	Deletion
Pholidota_longipes	Pholidota_ventricosa	71493	71505	69048	69060	13	-ATCGAACCTCAGT	Deletion
Pholidota_longipes	Pholidota_ventricosa	71506	71506	69061	69061	1	-C	Deletion
Pholidota_longipes	Pholidota_ventricosa	71507	71513	69062	69068	7	-AAAATAC	Deletion
Pholidota_longipes	Pholidota_ventricosa	71514	71514	69069	69069	1	-A	Deletion
Pholidota_longipes	Pholidota_ventricosa	71515	71523	69070	69078	9	-GTGAATCTA	Deletion
Pholidota_longipes	Pholidota_ventricosa	71524	71524	69079	69079	1	-C	Deletion
Pholidota_longipes	Pholidota_ventricosa	71525	71528	69080	69083	4	-GATA	Deletion
Pholidota_longipes	Pholidota_ventricosa	71529	71529	69084	69084	1	-G	Deletion
Pholidota_longipes	Pholidota_ventricosa	71530	71534	69085	69089	5	-AATTT	Deletion
Pholidota_longipes	Pholidota_ventricosa	71536	71543	69091	69098	8	-GGGGAAAA	Deletion
Pholidota_longipes	Pholidota_ventricosa	71544	71544	69099	69099	1	-G	Deletion
Pholidota_longipes	Pholidota_ventricosa	71545	71546	69100	69101	2	-AA	Deletion
Pholidota_longipes	Pholidota_articulata, Pholidota_chinensis, Pholidota_imbricata, Pholidota_pallida	71575	71579	69130	69134	5	-GTTCC	Deletion
Pholidota_longipes	Pholidota_articulata, Pholidota_cantonensis, Pholidota_chinensis, Pholidota_leveillean, Pholidota_missionariorum, Pholidota_niana, Pholidota_protracta, Pholidota_ventricosa, Pholidota_wenshanica, Pholidota_yunnanensis	71837	71837	69386	69386	1	-A	Deletion
Pholidota_longipes	Pholidota_articulata, Pholidota_cantonensis, Pholidota_chinensis, Pholidota_leveillean, Pholidota_missionariorum, Pholidota_niana, Pholidota_protracta, Pholidota_ventricosa, Pholidota_wenshanica, Pholidota_yunnanensis	71838	71842	69387	69391	5	-TTAAT	Deletion
Pholidota_longipes	Pholidota_articulata, Pholidota_cantonensis, Pholidota_chinensis, Pholidota_leveillean, Pholidota_missionariorum, Pholidota_niana, Pholidota_pallida, Pholidota_protracta, Pholidota_ventricosa, Pholidota_wenshanica, Pholidota_yunnanensis	71843	71843	69392	69392	1	-A	Deletion
Pholidota_longipes	Pholidota_articulata, Pholidota_cantonensis, Pholidota_chinensis, Pholidota_imbricata, Pholidota_leveillean, Pholidota_missionariorum, Pholidota_niana, Pholidota_pallida, Pholidota_protracta, Pholidota_ventricosa, Pholidota_wenshanica, Pholidota_yunnanensis	71844	71846	69393	69395	3	-TAG	Deletion
Pholidota_longipes	Pholidota_pallida	71847	71847	69396	69396	1	-A	Deletion
Pholidota_longipes	Pholidota_pallida	71848	71848	69397	69397	1	-T	Deletion
Pholidota_longipes	Pholidota_pallida	71881	71881	69430	69430	1	-A	Deletion
Pholidota_longipes	Pholidota_pallida, Pholidota_ventricosa	71891	71895	69431	69435	5	-TTTTC	Deletion
Pholidota_longipes	Pholidota_ventricosa	71896	71898	69436	69438	3	-TTT	Deletion
Pholidota_longipes	Pholidota_cantonensis	74039	74040	71552	71553	2	-TG	Deletion
Pholidota_longipes	Pholidota_cantonensis	74041	74041	71554	71554	1	-G	Deletion
Pholidota_longipes	Pholidota_imbricata, Pholidota_pallida	74055	74056	71555	71556	2	-TT	Deletion
Pholidota_longipes	Pholidota_articulata, Pholidota_cantonensis, Pholidota_chinensis, Pholidota_imbricata, Pholidota_leveillean, Pholidota_pallida, Pholidota_ventricosa, Pholidota_wenshanica, Pholidota_yunnanensis	74642	74647	72136	72141	6	-TATATA	Deletion
Pholidota_longipes	Pholidota_articulata, Pholidota_cantonensis, Pholidota_chinensis, Pholidota_imbricata, Pholidota_leveillean, Pholidota_missionariorum, Pholidota_pallida, Pholidota_ventricosa, Pholidota_wenshanica, Pholidota_yunnanensis	74860	74866	72345	72351	7	-TTTCGTA	Deletion
Pholidota_longipes	Pholidota_ventricosa	75093	75098	72567	72572	6	-TGCTTG	Deletion
Pholidota_longipes	Pholidota_articulata, Pholidota_chinensis	75770	75779	73238	73247	10	-ATATTCTATA	Deletion
Pholidota_longipes	Pholidota_leveillean, Pholidota_wenshanica, Pholidota_yunnanensis	76187	76187	73641	73641	1	-A	Deletion
Pholidota_longipes	Pholidota_imbricata, Pholidota_leveillean, Pholidota_pallida, Pholidota_wenshanica, Pholidota_yunnanensis	76188	76194	73642	73648	7	-GTTCTAT	Deletion
Pholidota_longipes	Pholidota_leveillean, Pholidota_wenshanica, Pholidota_yunnanensis	76195	76197	73649	73651	3	-TAT	Deletion
Pholidota_longipes	Pholidota_leveillean, Pholidota_wenshanica	76766	76770	74217	74221	5	-ATCTT	Deletion
Pholidota_longipes	Pholidota_leveillean, Pholidota_wenshanica	76771	76771	74222	74222	1	-A	Deletion
Pholidota_longipes	Pholidota_leveillean, Pholidota_wenshanica, Pholidota_yunnanensis	76774	76776	74225	74227	3	-TTT	Deletion
Pholidota_longipes	Pholidota_leveillean, Pholidota_wenshanica, Pholidota_yunnanensis	76777	76777	74228	74228	1	-A	Deletion
Pholidota_longipes	Pholidota_articulata, Pholidota_cantonensis, Pholidota_imbricata, Pholidota_leveillean, Pholidota_missionariorum, Pholidota_pallida, Pholidota_ventricosa, Pholidota_wenshanica, Pholidota_yunnanensis	76778	76778	74229	74229	1	-T	Deletion
Pholidota_longipes	Pholidota_leveillean, Pholidota_wenshanica	77056	77057	74273	74274	2	-TA	Deletion
Pholidota_longipes	Pholidota_articulata, Pholidota_cantonensis, Pholidota_chinensis	77065	77066	74275	74276	2	-TT	Deletion
Pholidota_longipes	Pholidota_articulata, Pholidota_cantonensis, Pholidota_chinensis	77067	77067	74277	74277	1	-C	Deletion
Pholidota_longipes	Pholidota_articulata, Pholidota_cantonensis, Pholidota_chinensis	77068	77070	74278	74280	3	-TTA	Deletion
Pholidota_longipes	Pholidota_cantonensis, Pholidota_leveillean, Pholidota_missionariorum, Pholidota_wenshanica, Pholidota_yunnanensis	77096	77097	74303	74304	2	-TT	Deletion
Pholidota_longipes	Pholidota_cantonensis, Pholidota_leveillean, Pholidota_missionariorum, Pholidota_wenshanica, Pholidota_yunnanensis	77098	77098	74305	74305	1	-A	Deletion
Pholidota_longipes	Pholidota_cantonensis, Pholidota_leveillean, Pholidota_missionariorum, Pholidota_wenshanica, Pholidota_yunnanensis	77099	77100	74306	74307	2	-TA	Deletion
Pholidota_longipes	Pholidota_cantonensis, Pholidota_leveillean, Pholidota_missionariorum, Pholidota_wenshanica, Pholidota_yunnanensis	77101	77101	74308	74308	1	-G	Deletion
Pholidota_longipes	Pholidota_cantonensis, Pholidota_leveillean, Pholidota_missionariorum, Pholidota_wenshanica, Pholidota_yunnanensis	77102	77104	74309	74311	3	-TAA	Deletion
Pholidota_longipes	Pholidota_cantonensis	77127	77138	74334	74345	12	-TTAGAATATGAG	Deletion
Pholidota_longipes	Pholidota_cantonensis, Pholidota_leveillean, Pholidota_missionariorum, Pholidota_ventricosa, Pholidota_wenshanica, Pholidota_yunnanensis	79147	79154	76335	76342	8	-TAGTATTT	Deletion
Pholidota_longipes	Pholidota_cantonensis, Pholidota_leveillean, Pholidota_missionariorum, Pholidota_ventricosa, Pholidota_wenshanica, Pholidota_yunnanensis	79155	79155	76343	76343	1	-C	Deletion
Pholidota_longipes	Pholidota_chinensis	79600	79602	76463	76465	3	-TTT	Deletion
Pholidota_longipes	Pholidota_chinensis	79603	79603	76466	76466	1	-A	Deletion
Pholidota_longipes	Pholidota_chinensis	79604	79608	76467	76471	5	-GAATT	Deletion
Pholidota_longipes	Pholidota_ventricosa	79826	79826	76688	76688	1	-T	Deletion
Pholidota_longipes	Pholidota_ventricosa	80374	80374	77236	77236	1	-A	Deletion
Pholidota_longipes	Pholidota_ventricosa	80381	80382	77243	77244	2	-AA	Deletion
Pholidota_longipes	Pholidota_cantonensis, Pholidota_leveillean, Pholidota_missionariorum, Pholidota_wenshanica	80931	80931	77781	77781	1	-C	Deletion
Pholidota_longipes	Pholidota_pallida	81030	81030	77872	77872	1	-C	Deletion
Pholidota_longipes	Pholidota_cantonensis, Pholidota_leveillean, Pholidota_missionariorum, Pholidota_wenshanica, Pholidota_yunnanensis	82395	82416	79222	79243	22	-ATTAGTATTTCGTATTAATTTG	Deletion
Pholidota_longipes	Pholidota_imbricata, Pholidota_pallida	82848	82854	79654	79660	7	-TTCTATG	Deletion
Pholidota_longipes	Pholidota_imbricata, Pholidota_pallida	82855	82855	79661	79661	1	-A	Deletion
Pholidota_longipes	Pholidota_imbricata, Pholidota_pallida	82856	82867	79662	79673	12	-ATCTATTTCTGT	Deletion
Pholidota_longipes	Pholidota_imbricata, Pholidota_pallida	82868	82868	79674	79674	1	-G	Deletion
Pholidota_longipes	Pholidota_imbricata, Pholidota_pallida	82869	82875	79675	79681	7	-ATTCTTT	Deletion
Pholidota_longipes	Pholidota_protracta	83585	83585	80391	80391	1	-C	Deletion
Pholidota_longipes	Pholidota_protracta	83586	83590	80392	80396	5	-TAAAA	Deletion
Pholidota_longipes	Pholidota_cantonensis, Pholidota_leveillean, Pholidota_missionariorum, Pholidota_wenshanica, Pholidota_yunnanensis	83591	83598	80397	80404	8	-ACTAAAAA	Deletion
Pholidota_longipes	Pholidota_cantonensis, Pholidota_leveillean, Pholidota_missionariorum, Pholidota_yunnanensis	86342	86353	83147	83158	12	-TTTTTTATTGAA	Deletion
Pholidota_longipes	Pholidota_cantonensis, Pholidota_leveillean, Pholidota_missionariorum, Pholidota_ventricosa, Pholidota_wenshanica, Pholidota_yunnanensis	86363	86365	83159	83161	3	-TTC	Deletion
Pholidota_longipes	Pholidota_articulata, Pholidota_cantonensis, Pholidota_chinensis, Pholidota_imbricata, Pholidota_leveillean, Pholidota_missionariorum, Pholidota_niana, Pholidota_pallida, Pholidota_protracta, Pholidota_ventricosa, Pholidota_wenshanica, Pholidota_yunnanensis	86378	86379	83174	83175	2	-TA	Deletion
Pholidota_longipes	Pholidota_cantonensis	86498	86498	83294	83294	1	-T	Deletion
Pholidota_longipes	Pholidota_cantonensis, Pholidota_chinensis	86499	86499	83295	83295	1	-A	Deletion
Pholidota_longipes	Pholidota_imbricata	86942	86950	83720	83728	9	-CAATGCAAG	Deletion
Pholidota_longipes	Pholidota_leveillean, Pholidota_wenshanica, Pholidota_yunnanensis	87529	87529	84307	84307	1	-T	Deletion
Pholidota_longipes	Pholidota_leveillean, Pholidota_wenshanica, Pholidota_yunnanensis	87530	87530	84308	84308	1	-G	Deletion
Pholidota_longipes	Pholidota_leveillean, Pholidota_wenshanica, Pholidota_yunnanensis	87536	87538	84309	84311	3	-ATT	Deletion
Pholidota_longipes	Pholidota_leveillean, Pholidota_wenshanica, Pholidota_yunnanensis	87539	87539	84312	84312	1	-C	Deletion
Pholidota_longipes	Pholidota_leveillean, Pholidota_wenshanica, Pholidota_yunnanensis	87540	87547	84313	84320	8	-AATAATAT	Deletion
Pholidota_longipes	Pholidota_chinensis	87622	87624	84395	84397	3	-TTT	Deletion
Pholidota_longipes	Pholidota_chinensis	87625	87625	84398	84398	1	-C	Deletion
Pholidota_longipes	Pholidota_chinensis	87626	87636	84399	84409	11	-TTACATAGGTA	Deletion
Pholidota_longipes	Pholidota_chinensis	87637	87637	84410	84410	1	-G	Deletion
Pholidota_longipes	Pholidota_chinensis	87638	87644	84411	84417	7	-CTGTATA	Deletion
Pholidota_longipes	Pholidota_chinensis	87647	87667	84420	84440	21	-TATAACTAGATAACTAGGCGT	Deletion
Pholidota_longipes	Pholidota_chinensis	87668	87668	84441	84441	1	-G	Deletion
Pholidota_longipes	Pholidota_chinensis	87669	87680	84442	84453	12	-TTTGTTTATATA	Deletion
Pholidota_longipes	Pholidota_chinensis	87681	87681	84454	84454	1	-T	Deletion
Pholidota_longipes	Pholidota_chinensis	87682	87684	84455	84457	3	-AAT	Deletion
Pholidota_longipes	Pholidota_chinensis	87685	87685	84458	84458	1	-G	Deletion
Pholidota_longipes	Pholidota_chinensis	87686	87722	84459	84495	37	-CTTCTTTCTTTTATCAAGATTTCTAAAGTATTTTACT	Deletion
Pholidota_longipes	Pholidota_chinensis	87724	87725	84497	84498	2	-TA	Deletion
Pholidota_longipes	Pholidota_chinensis	87726	87726	84499	84499	1	-T	Deletion
Pholidota_longipes	Pholidota_chinensis	87727	87729	84500	84502	3	-CTC	Deletion
Pholidota_longipes	Pholidota_chinensis	87736	87736	84503	84503	1	-T	Deletion
Pholidota_longipes	Pholidota_chinensis	87737	87742	84504	84509	6	-ATTGAA	Deletion
Pholidota_longipes	Pholidota_ventricosa	88083	88097	84831	84845	15	-ATTAAATTATTCTCT	Deletion
Pholidota_longipes	Pholidota_imbricata, Pholidota_pallida	88107	88114	84855	84862	8	-TTTTTATA	Deletion
Pholidota_longipes	Pholidota_imbricata, Pholidota_pallida	88115	88115	84863	84863	1	-T	Deletion
Pholidota_longipes	Pholidota_imbricata, Pholidota_pallida	88116	88116	84864	84864	1	-T	Deletion
Pholidota_longipes	Pholidota_imbricata, Pholidota_pallida	88117	88117	84865	84865	1	-A	Deletion
Pholidota_longipes	Pholidota_imbricata, Pholidota_pallida	88118	88119	84866	84867	2	-TA	Deletion
Pholidota_longipes	Pholidota_imbricata, Pholidota_pallida	88120	88120	84868	84868	1	-G	Deletion
Pholidota_longipes	Pholidota_imbricata, Pholidota_pallida	88121	88126	84869	84874	6	-ATTTTT	Deletion
Pholidota_longipes	Pholidota_imbricata, Pholidota_pallida	88127	88127	84875	84875	1	-G	Deletion
Pholidota_longipes	Pholidota_imbricata, Pholidota_pallida	88128	88142	84876	84890	15	-TATCTTTGATATTTG	Deletion
Pholidota_longipes	Pholidota_imbricata, Pholidota_pallida	88143	88143	84891	84891	1	-C	Deletion
Pholidota_longipes	Pholidota_imbricata, Pholidota_pallida, Pholidota_wenshanica	88144	88169	84892	84917	26	-TATCTTATTATTTCTTTATCTATTTC	Deletion
Pholidota_longipes	Pholidota_imbricata, Pholidota_pallida	88170	88183	84918	84931	14	-TATCTTATTAGATA	Deletion
Pholidota_longipes	Pholidota_imbricata, Pholidota_pallida	88184	88184	84932	84932	1	-C	Deletion
Pholidota_longipes	Pholidota_imbricata, Pholidota_pallida	88185	88190	84933	84938	6	-ATAATA	Deletion
Pholidota_longipes	Pholidota_imbricata, Pholidota_pallida	88192	88208	84939	84955	17	-GACTATATTATACATAT	Deletion
Pholidota_longipes	Pholidota_articulata, Pholidota_cantonensis, Pholidota_chinensis, Pholidota_imbricata, Pholidota_leveillean, Pholidota_missionariorum, Pholidota_pallida, Pholidota_protracta, Pholidota_ventricosa, Pholidota_wenshanica, Pholidota_yunnanensis	88209	88211	84956	84958	3	-TTA	Deletion
Pholidota_longipes	Pholidota_imbricata, Pholidota_pallida	88223	88223	84959	84959	1	-T	Deletion
Pholidota_longipes	Pholidota_imbricata, Pholidota_pallida	88224	88224	84960	84960	1	-T	Deletion
Pholidota_longipes	Pholidota_imbricata, Pholidota_pallida	88225	88226	84961	84962	2	-AT	Deletion
Pholidota_longipes	Pholidota_imbricata, Pholidota_pallida	88227	88227	84963	84963	1	-A	Deletion
Pholidota_longipes	Pholidota_imbricata, Pholidota_pallida	88228	88232	84964	84968	5	-AGATT	Deletion
Pholidota_longipes	Pholidota_imbricata, Pholidota_pallida	88233	88233	84969	84969	1	-A	Deletion
Pholidota_longipes	Pholidota_imbricata, Pholidota_pallida	88234	88237	84970	84973	4	-TTTA	Deletion
Pholidota_longipes	Pholidota_imbricata, Pholidota_pallida	88238	88238	84974	84974	1	-G	Deletion
Pholidota_longipes	Pholidota_imbricata, Pholidota_pallida	88239	88246	84975	84982	8	-ATTCTTAT	Deletion
Pholidota_longipes	Pholidota_chinensis, Pholidota_imbricata, Pholidota_pallida	88247	88248	84983	84984	2	-TT	Deletion
Pholidota_longipes	Pholidota_chinensis, Pholidota_imbricata, Pholidota_pallida	88250	88250	84986	84986	1	-C	Deletion
Pholidota_longipes	Pholidota_chinensis, Pholidota_imbricata, Pholidota_pallida, Pholidota_protracta	88251	88251	84987	84987	1	-A	Deletion
Pholidota_longipes	Pholidota_imbricata, Pholidota_pallida, Pholidota_protracta	88252	88254	84988	84990	3	-TTT	Deletion
Pholidota_longipes	Pholidota_imbricata, Pholidota_pallida, Pholidota_protracta	88255	88255	84991	84991	1	-A	Deletion
Pholidota_longipes	Pholidota_imbricata, Pholidota_pallida	88256	88260	84992	84996	5	-ATTTC	Deletion
Pholidota_longipes	Pholidota_imbricata, Pholidota_pallida	88262	88270	84998	85006	9	-TTTCTTATA	Deletion
Pholidota_longipes	Pholidota_articulata, Pholidota_cantonensis, Pholidota_chinensis, Pholidota_imbricata, Pholidota_leveillean, Pholidota_missionariorum, Pholidota_pallida, Pholidota_protracta, Pholidota_wenshanica, Pholidota_yunnanensis	88271	88278	85007	85014	8	-TTTATTCT	Deletion
Pholidota_longipes	Pholidota_articulata, Pholidota_cantonensis, Pholidota_chinensis, Pholidota_imbricata, Pholidota_leveillean, Pholidota_missionariorum, Pholidota_pallida, Pholidota_protracta, Pholidota_wenshanica, Pholidota_yunnanensis	88279	88279	85015	85015	1	-A	Deletion
Pholidota_longipes	Pholidota_imbricata, Pholidota_pallida	88281	88284	85017	85020	4	-TTTA	Deletion
Pholidota_longipes	Pholidota_imbricata, Pholidota_pallida	88293	88301	85021	85029	9	-TTCTATTTT	Deletion
Pholidota_longipes	Pholidota_imbricata, Pholidota_pallida	88302	88302	85030	85030	1	-A	Deletion
Pholidota_longipes	Pholidota_imbricata, Pholidota_pallida	88303	88308	85031	85036	6	-TTTCTA	Deletion
Pholidota_longipes	Pholidota_imbricata, Pholidota_niana, Pholidota_pallida	88345	88345	85073	85073	1	-T	Deletion
Pholidota_longipes	Pholidota_imbricata, Pholidota_niana, Pholidota_pallida	88346	88346	85074	85074	1	-G	Deletion
Pholidota_longipes	Pholidota_imbricata, Pholidota_niana, Pholidota_pallida	88347	88351	85075	85079	5	-TATTT	Deletion
Pholidota_longipes	Pholidota_articulata, Pholidota_cantonensis, Pholidota_chinensis, Pholidota_imbricata, Pholidota_leveillean, Pholidota_missionariorum, Pholidota_ventricosa, Pholidota_yunnanensis	88700	88701	85414	85415	2	-TT	Deletion
Pholidota_longipes	Pholidota_articulata, Pholidota_cantonensis, Pholidota_chinensis, Pholidota_imbricata, Pholidota_missionariorum, Pholidota_protracta	88705	88705	85417	85417	1	-C	Deletion
Pholidota_longipes	Pholidota_cantonensis	88715	88715	85427	85427	1	-A	Deletion
Pholidota_longipes	Pholidota_leveillean, Pholidota_wenshanica	88860	88860	85571	85571	1	-G	Deletion
Pholidota_longipes	Pholidota_chinensis	88883	88883	85582	85582	1	-T	Deletion
Pholidota_longipes	Pholidota_ventricosa	90114	90114	86795	86795	1	-G	Deletion
Pholidota_longipes	Pholidota_ventricosa	90115	90115	86796	86796	1	-G	Deletion
Pholidota_longipes	Pholidota_ventricosa	90116	90116	86797	86797	1	-T	Deletion
Pholidota_longipes	Pholidota_ventricosa	90117	90117	86798	86798	1	-G	Deletion
Pholidota_longipes	Pholidota_ventricosa	90118	90120	86799	86801	3	-AAG	Deletion
Pholidota_longipes	Pholidota_ventricosa	90123	90128	86802	86807	6	-TATAGT	Deletion
Pholidota_longipes	Pholidota_imbricata, Pholidota_pallida	90150	90151	86829	86830	2	-TA	Deletion
Pholidota_longipes	Pholidota_articulata, Pholidota_chinensis, Pholidota_imbricata, Pholidota_pallida	90152	90152	86831	86831	1	-A	Deletion
Pholidota_longipes	Pholidota_articulata, Pholidota_chinensis, Pholidota_imbricata, Pholidota_pallida	90153	90153	86832	86832	1	-G	Deletion
Pholidota_longipes	Pholidota_articulata, Pholidota_chinensis, Pholidota_imbricata, Pholidota_pallida	90154	90154	86833	86833	1	-T	Deletion
Pholidota_longipes	Pholidota_articulata, Pholidota_chinensis, Pholidota_imbricata, Pholidota_pallida	90155	90155	86834	86834	1	-C	Deletion
Pholidota_longipes	Pholidota_cantonensis	90175	90177	86840	86842	3	-ATA	Deletion
Pholidota_longipes	Pholidota_cantonensis	90178	90178	86843	86843	1	-T	Deletion
Pholidota_longipes	Pholidota_cantonensis	90179	90190	86844	86855	12	-TAGTCTACTAGA	Deletion
Pholidota_longipes	Pholidota_cantonensis, Pholidota_imbricata, Pholidota_pallida	90191	90195	86856	86860	5	-AAAAG	Deletion
Pholidota_longipes	Pholidota_cantonensis	90196	90211	86861	86876	16	-AAAAGAAATATACCTA	Deletion
Pholidota_longipes	Pholidota_cantonensis	90212	90212	86877	86877	1	-T	Deletion
Pholidota_longipes	Pholidota_cantonensis	90213	90213	86878	86878	1	-A	Deletion
Pholidota_longipes	Pholidota_cantonensis, Pholidota_ventricosa	90214	90221	86879	86886	8	-CTCTTACT	Deletion
Pholidota_longipes	Pholidota_cantonensis, Pholidota_ventricosa	90222	90222	86887	86887	1	-A	Deletion
Pholidota_longipes	Pholidota_cantonensis	90223	90231	86888	86896	9	-TAAGATAAA	Deletion
Pholidota_longipes	Pholidota_cantonensis	90232	90232	86897	86897	1	-G	Deletion
Pholidota_longipes	Pholidota_cantonensis	90233	90237	86898	86902	5	-ACTCT	Deletion
Pholidota_longipes	Pholidota_cantonensis	90238	90238	86903	86903	1	-T	Deletion
Pholidota_longipes	Pholidota_cantonensis	90239	90247	86904	86912	9	-AAGTCTAAA	Deletion
Pholidota_longipes	Pholidota_cantonensis, Pholidota_imbricata, Pholidota_pallida	90248	90251	86913	86916	4	-TACT	Deletion
Pholidota_longipes	Pholidota_cantonensis, Pholidota_imbricata, Pholidota_pallida	90252	90252	86917	86917	1	-A	Deletion
Pholidota_longipes	Pholidota_cantonensis, Pholidota_imbricata, Pholidota_pallida	90253	90257	86918	86922	5	-TTAAG	Deletion
Pholidota_longipes	Pholidota_cantonensis	90258	90270	86923	86935	13	-ATAAGGCTTTTCA	Deletion
Pholidota_longipes	Pholidota_chinensis	90782	90802	87447	87467	21	-CAATTCCAAAAATTCGATTTT	Deletion
Pholidota_longipes	Pholidota_pallida	93399	93401	90064	90066	3	-AAG	Deletion	ycf2 CDS	K ->	496	AAG ->
Pholidota_longipes	Pholidota_niana	94672	94676	91328	91332	5	-CATTT	Deletion	ycf2 CDS		1760
Pholidota_longipes	Pholidota_niana	94677	94680	91333	91336	4	-TTTG	Deletion	ycf2 CDS		1765
Pholidota_longipes	Pholidota_articulata	95007	95129	91663	91785	123	-TTGGAAGATCCCAAACTAAAAACAGCGGTATTTGCTAGCAACAACATAATGGAGGCAGTCAATCAATATAGATTGATCCGAAATCTGATTCAAATCCAATATAGCACCTATGGGTACATAAGA	Deletion	ycf2 CDS	LEDPKLKTAVFASNNIMEAVNQYRLIRNLIQIQYSTYGYIR ->	2095	TTG,GAA,GAT,CCC,AAA,CTA,AAA,ACA,GCG,GTA,TTT,GCT,AGC,AAC,AAC,ATA,ATG,GAG,GCA,GTC,AAT,CAA,TAT,AGA,TTG,ATC,CGA,AAT,CTG,ATT,CAA,ATC,CAA,TAT,AGC,ACC,TAT,GGG,TAC,ATA,AGA ->
Pholidota_longipes	Pholidota_leveillean, Pholidota_wenshanica, Pholidota_yunnanensis	95435	95443	92091	92099	9	-GCAAGTAGT	Deletion	ycf2 CDS	VQVV -> V	2523	GTG,CAA,GTA,GTG -> GTG
Pholidota_longipes	Pholidota_cantonensis	95572	95573	92183	92184	2	-TA	Deletion	ycf2 CDS		2615
Pholidota_longipes	Pholidota_cantonensis	95574	95576	92185	92187	3	-TTT	Deletion	ycf2 CDS	F ->	2617	TTT ->
Pholidota_longipes	Pholidota_cantonensis	95577	95592	92188	92203	16	-TTGTCCAAGTCACTTC	Deletion	ycf2 CDS		2620
Pholidota_longipes	Pholidota_imbricata	95577	95597	92188	92208	21	-TTGTCCAAGTCACTTCTCTTT	Deletion	ycf2 CDS	LSKSLLF ->	2620	TTG,TCC,AAG,TCA,CTT,CTC,TTT ->
Pholidota_longipes	Pholidota_articulata	96803	96809	93414	93420	7	-TATATCA	Deletion	ycf2 CDS		3846
Pholidota_longipes	Pholidota_articulata	96810	96811	93421	93422	2	-CG	Deletion	ycf2 CDS		3853
Pholidota_longipes	Pholidota_niana	96831	96839	93442	93450	9	-CTTCCACAA	Deletion	ycf2 CDS	LPQ ->	3874	CTT,CCA,CAA ->
Pholidota_longipes	Pholidota_articulata, Pholidota_cantonensis, Pholidota_chinensis	96917	96925	93528	93536	9	-TGAGTCACC	Deletion	ycf2 CDS	NESP -> N	3960	AAT,GAG,TCA,CCC -> AAC
Pholidota_longipes	Pholidota_pallida	96930	96938	93541	93549	9	-CCATTGATA	Deletion	ycf2 CDS	PLI ->	3973	CCA,TTG,ATA ->
Pholidota_longipes	Pholidota_missionariorum	97213	97287	93824	93898	75	-TGGAAGAAATACGGGGTTCTGCTTCTGGTGGCAACATGCTATTGGGTGGTGGTCCCGCTTATGGGGTCAAATCAA	Deletion	ycf2 CDS	LEEIRGSASGGNMLLGGGPAYGVKSI -> L	4256	CTG,GAA,GAA,ATA,CGG,GGT,TCT,GCT,TCT,GGT,GGC,AAC,ATG,CTA,TTG,GGT,GGT,GGT,CCC,GCT,TAT,GGG,GTC,AAA,TCA,ATA -> CTA
Pholidota_longipes	Pholidota_wenshanica	97974	97981	94585	94592	8	-GGTTATCT	Deletion	ycf2 CDS		5017
Pholidota_longipes	Pholidota_cantonensis	98016	98030	94609	94614	6	GATATT -> GATAT	Deletion	ycf2 CDS		5041
Pholidota_longipes	Pholidota_cantonensis	98031	98031	94615	94615	1	-G	Deletion	ycf2 CDS		5047
Pholidota_longipes	Pholidota_cantonensis, Pholidota_missionariorum, Pholidota_wenshanica, Pholidota_yunnanensis	98110	98127	94661	94678	18	-TGCTAACTATGACGAATG	Deletion	ycf2 CDS	LLTMTNV -> L	5093	CTG,CTA,ACT,ATG,ACG,AAT,GTG -> CTG
Pholidota_longipes	Pholidota_niana	99150	99173	95701	95724	24	-GATCAGAGATTTCTATATGAAAAA	Deletion	ycf2 CDS	DQRFLYEK ->	6133	GAT,CAG,AGA,TTT,CTA,TAT,GAA,AAA ->
Pholidota_longipes	Pholidota_niana	99174	99209	95725	95760	36	-TACGAATCGGAGTTTGAAGAAGGGGAAGGGGCCCTC	Deletion	ycf2 CDS	YESEFEEGEGAL ->	6157	TAC,GAA,TCG,GAG,TTT,GAA,GAA,GGG,GAA,GGG,GCC,CTC ->
Pholidota_longipes	Pholidota_imbricata, Pholidota_pallida	99287	99433	95838	95984	147	-ATTTGATTGTATCGAAAGGCCCACTGAATTGGGATTTCCCTATTGGACTGGGTCATTTCGGGGCAAATGGATCATTTATCATAAAGAGGATGAGCTTCAAGAGAATGATTCGGAGTTCTTGCAGAGTGGAACCATGCAGTGCCAGAC	Deletion	ycf2 CDS	LFDCIERPTELGFPYWTGSFRGKWIIYHKEDELQENDSEFLQSGTMQCQT -> L	6270	CTA,TTT,GAT,TGT,ATC,GAA,AGG,CCC,ACT,GAA,TTG,GGA,TTT,CCC,TAT,TGG,ACT,GGG,TCA,TTT,CGG,GGC,AAA,TGG,ATC,ATT,TAT,CAT,AAA,GAG,GAT,GAG,CTT,CAA,GAG,AAT,GAT,TCG,GAG,TTC,TTG,CAG,AGT,GGA,ACC,ATG,CAG,TGC,CAG,ACA -> CTA
Pholidota_longipes	Pholidota_articulata, Pholidota_chinensis, Pholidota_imbricata, Pholidota_leveillean, Pholidota_missionariorum, Pholidota_pallida, Pholidota_ventricosa, Pholidota_wenshanica, Pholidota_yunnanensis	106173	106189	102704	102720	17	-TATTATTATTATATTCT	Deletion
Pholidota_longipes	Pholidota_protracta	106190	106190	102721	102721	1	-A	Deletion
Pholidota_longipes	Pholidota_pallida	106217	106218	102731	102732	2	-AT	Deletion
Pholidota_longipes	Pholidota_pallida	106563	106568	103069	103074	6	-TCTGTC	Deletion
Pholidota_longipes	Pholidota_ventricosa	106708	106713	103214	103219	6	-AATGGA	Deletion
Pholidota_longipes	Pholidota_cantonensis, Pholidota_leveillean, Pholidota_missionariorum, Pholidota_wenshanica, Pholidota_yunnanensis	106851	106856	103356	103361	6	-CTCCTA	Deletion
Pholidota_longipes	Pholidota_imbricata, Pholidota_pallida	115158	115161	111653	111656	4	-CGGG	Deletion
Pholidota_longipes	Pholidota_imbricata	115267	115274	111762	111769	8	-TCCTCGTC	Deletion
Pholidota_longipes	Pholidota_chinensis	115465	115472	111960	111967	8	-AAGACAGG	Deletion
Pholidota_longipes	Pholidota_leveillean, Pholidota_wenshanica, Pholidota_yunnanensis	115980	115986	112469	112475	7	-TCTACTA	Deletion	ycf1 CDS		18
Pholidota_longipes	Pholidota_leveillean, Pholidota_wenshanica, Pholidota_yunnanensis	115987	115988	112476	112477	2	-GG	Deletion	ycf1 CDS		25
Pholidota_longipes	Pholidota_ventricosa	116845	116853	113328	113336	9	-AAAACAAAG	Deletion	ycf1 CDS	KTK ->	877	AAA,ACA,AAG ->
Pholidota_longipes	Pholidota_ventricosa	119305	119322	115758	115775	18	-CAAATATGACTTTTTGTT	Deletion
Pholidota_longipes	Pholidota_ventricosa	119323	119323	115776	115776	1	-C	Deletion
Pholidota_longipes	Pholidota_ventricosa	119324	119326	115777	115779	3	-TCT	Deletion
Pholidota_longipes	Pholidota_leveillean	119427	119435	115880	115888	9	-CTTCAAACT	Deletion
Pholidota_longipes	Pholidota_leveillean	119436	119436	115889	115889	1	-C	Deletion
Pholidota_longipes	Pholidota_leveillean	119437	119443	115890	115896	7	-TAGAAAA	Deletion
Pholidota_longipes	Pholidota_leveillean	119444	119444	115897	115897	1	-G	Deletion
Pholidota_longipes	Pholidota_leveillean	119445	119449	115898	115902	5	-AAAGA	Deletion
Pholidota_longipes	Pholidota_leveillean	119450	119450	115903	115903	1	-T	Deletion
Pholidota_longipes	Pholidota_leveillean	119451	119460	115904	115913	10	-ATTTTTGAAA	Deletion
Pholidota_longipes	Pholidota_leveillean	119461	119461	115914	115914	1	-T	Deletion
Pholidota_longipes	Pholidota_leveillean	119462	119472	115915	115925	11	-AATATGACATC	Deletion
Pholidota_longipes	Pholidota_pallida	119619	119619	116053	116053	1	-T	Deletion
Pholidota_longipes	Pholidota_pallida	119620	119620	116054	116054	1	-A	Deletion
Pholidota_longipes	Pholidota_imbricata, Pholidota_pallida	119623	119623	116057	116057	1	-A	Deletion
Pholidota_longipes	Pholidota_imbricata, Pholidota_pallida	119624	119624	116058	116058	1	-T	Deletion
Pholidota_longipes	Pholidota_imbricata, Pholidota_pallida	119625	119625	116059	116059	1	-A	Deletion
Pholidota_longipes	Pholidota_cantonensis, Pholidota_leveillean, Pholidota_wenshanica, Pholidota_yunnanensis	119646	119646	116075	116075	1	-A	Deletion
Pholidota_longipes	Pholidota_cantonensis, Pholidota_leveillean, Pholidota_wenshanica, Pholidota_yunnanensis	119647	119647	116076	116076	1	-T	Deletion
Pholidota_longipes	Pholidota_articulata, Pholidota_cantonensis, Pholidota_chinensis, Pholidota_leveillean, Pholidota_missionariorum, Pholidota_protracta, Pholidota_wenshanica, Pholidota_yunnanensis	119648	119648	116077	116077	1	-T	Deletion
Pholidota_longipes	Pholidota_articulata, Pholidota_cantonensis, Pholidota_chinensis, Pholidota_leveillean, Pholidota_missionariorum, Pholidota_protracta, Pholidota_wenshanica, Pholidota_yunnanensis	119649	119649	116078	116078	1	-A	Deletion
Pholidota_longipes	Pholidota_leveillean, Pholidota_wenshanica, Pholidota_yunnanensis	119680	119680	116089	116089	1	-C	Deletion
Pholidota_longipes	Pholidota_leveillean, Pholidota_wenshanica, Pholidota_yunnanensis	119681	119684	116090	116093	4	-TATT	Deletion
Pholidota_longipes	Pholidota_leveillean, Pholidota_wenshanica, Pholidota_yunnanensis	119685	119685	116094	116094	1	-A	Deletion
Pholidota_longipes	Pholidota_ventricosa	119732	119732	116133	116133	1	-T	Deletion
Pholidota_longipes	Pholidota_ventricosa	119733	119733	116134	116134	1	-A	Deletion
Pholidota_longipes	Pholidota_cantonensis, Pholidota_ventricosa	119734	119735	116135	116136	2	-TT	Deletion
Pholidota_longipes	Pholidota_cantonensis, Pholidota_imbricata, Pholidota_missionariorum, Pholidota_ventricosa	119738	119738	116139	116139	1	-A	Deletion
Pholidota_longipes	Pholidota_cantonensis, Pholidota_ventricosa	119739	119739	116140	116140	1	-T	Deletion
Pholidota_longipes	Pholidota_cantonensis, Pholidota_ventricosa	119740	119740	116141	116141	1	-T	Deletion
Pholidota_longipes	Pholidota_cantonensis, Pholidota_ventricosa	119741	119741	116142	116142	1	-C	Deletion
Pholidota_longipes	Pholidota_cantonensis, Pholidota_ventricosa	119742	119745	116143	116146	4	-TTTA	Deletion
Pholidota_longipes	Pholidota_cantonensis, Pholidota_ventricosa	119746	119746	116147	116147	1	-C	Deletion
Pholidota_longipes	Pholidota_cantonensis, Pholidota_ventricosa	119747	119747	116148	116148	1	-T	Deletion
Pholidota_longipes	Pholidota_cantonensis, Pholidota_imbricata	119754	119754	116149	116149	1	-A	Deletion
Pholidota_longipes	Pholidota_imbricata	119755	119756	116150	116151	2	-TT	Deletion
Pholidota_longipes	Pholidota_protracta	119759	119759	116154	116154	1	-A	Deletion
Pholidota_longipes	Pholidota_protracta	119760	119763	116155	116158	4	-TTTT	Deletion
Pholidota_longipes	Pholidota_protracta	119764	119764	116159	116159	1	-A	Deletion
Pholidota_longipes	Pholidota_protracta	119765	119771	116160	116166	7	-CTATTTA	Deletion
Pholidota_longipes	Pholidota_protracta	119772	119772	116167	116167	1	-T	Deletion
Pholidota_longipes	Pholidota_protracta	119773	119773	116168	116168	1	-C	Deletion
Pholidota_longipes	Pholidota_articulata, Pholidota_cantonensis, Pholidota_chinensis, Pholidota_imbricata, Pholidota_leveillean, Pholidota_missionariorum, Pholidota_niana, Pholidota_pallida, Pholidota_ventricosa, Pholidota_wenshanica, Pholidota_yunnanensis	119774	119799	116169	116194	26	-TTATTTATCTAAATTAGATAAATATT	Deletion
Pholidota_longipes	Pholidota_articulata, Pholidota_chinensis, Pholidota_imbricata, Pholidota_pallida, Pholidota_protracta, Pholidota_ventricosa	120117	120139	116476	116498	23	-TCTTTTTCTTTTATTATTGATTT	Deletion
Pholidota_longipes	Pholidota_imbricata	120563	120564	116921	116922	2	-TT	Deletion
Pholidota_longipes	Pholidota_imbricata	120565	120565	116923	116923	1	-C	Deletion
Pholidota_longipes	Pholidota_niana	120689	120689	116938	116938	1	-A	Deletion
Pholidota_longipes	Pholidota_ventricosa	121119	121127	117348	117356	9	-TTGAATATC	Deletion
Pholidota_longipes	Pholidota_imbricata	121369	121372	117558	117561	4	-TTTT	Deletion
Pholidota_longipes	Pholidota_imbricata	121373	121373	117562	117562	1	-C	Deletion
Pholidota_longipes	Pholidota_imbricata	121374	121374	117563	117563	1	-T	Deletion
Pholidota_longipes	Pholidota_protracta	122554	122554	118743	118743	1	-T	Deletion
Pholidota_longipes	Pholidota_protracta	122555	122555	118744	118744	1	-T	Deletion
Pholidota_longipes	Pholidota_protracta	122556	122556	118745	118745	1	-C	Deletion
Pholidota_longipes	Pholidota_protracta	122557	122557	118746	118746	1	-C	Deletion
Pholidota_longipes	Pholidota_protracta	122561	122564	118748	118751	4	-TTTT	Deletion
Pholidota_longipes	Pholidota_pallida, Pholidota_ventricosa	124625	124631	120812	120818	7	-AATGAAA	Deletion
Pholidota_longipes	Pholidota_pallida, Pholidota_ventricosa	124632	124632	120819	120819	1	-T	Deletion
Pholidota_longipes	Pholidota_pallida, Pholidota_ventricosa	124633	124639	120820	120826	7	-AAATAAT	Deletion
Pholidota_longipes	Pholidota_pallida, Pholidota_ventricosa	124640	124640	120827	120827	1	-A	Deletion
Pholidota_longipes	Pholidota_pallida, Pholidota_ventricosa	124641	124641	120828	120828	1	-T	Deletion
Pholidota_longipes	Pholidota_pallida	124642	124647	120829	120834	6	-ATTTTC	Deletion
Pholidota_longipes	Pholidota_pallida	124648	124648	120835	120835	1	-T	Deletion
Pholidota_longipes	Pholidota_ventricosa	124801	124801	120988	120988	1	-A	Deletion
Pholidota_longipes	Pholidota_ventricosa	124802	124802	120989	120989	1	-T	Deletion
Pholidota_longipes	Pholidota_ventricosa	124803	124806	120990	120993	4	-AACT	Deletion
Pholidota_longipes	Pholidota_niana	124868	124868	121017	121017	1	-T	Deletion
Pholidota_longipes	Pholidota_niana	124869	124869	121018	121018	1	-T	Deletion
Pholidota_longipes	Pholidota_niana	124870	124870	121019	121019	1	-A	Deletion
Pholidota_longipes	Pholidota_articulata, Pholidota_cantonensis, Pholidota_chinensis, Pholidota_imbricata, Pholidota_leveillean, Pholidota_missionariorum, Pholidota_niana, Pholidota_pallida, Pholidota_ventricosa, Pholidota_wenshanica, Pholidota_yunnanensis	124878	124878	121022	121022	1	-A	Deletion
Pholidota_longipes	Pholidota_articulata, Pholidota_cantonensis, Pholidota_chinensis, Pholidota_imbricata, Pholidota_leveillean, Pholidota_missionariorum, Pholidota_niana, Pholidota_pallida, Pholidota_ventricosa, Pholidota_wenshanica, Pholidota_yunnanensis	124879	124879	121023	121023	1	-T	Deletion
Pholidota_longipes	Pholidota_articulata, Pholidota_cantonensis, Pholidota_chinensis, Pholidota_imbricata, Pholidota_leveillean, Pholidota_missionariorum, Pholidota_pallida, Pholidota_ventricosa, Pholidota_wenshanica, Pholidota_yunnanensis	124880	124894	121024	121038	15	-ATATATATAAGATCT	Deletion
Pholidota_longipes	Pholidota_articulata, Pholidota_cantonensis, Pholidota_chinensis, Pholidota_imbricata, Pholidota_leveillean, Pholidota_missionariorum, Pholidota_pallida, Pholidota_ventricosa, Pholidota_wenshanica, Pholidota_yunnanensis	124895	124895	121039	121039	1	-T	Deletion
Pholidota_longipes	Pholidota_articulata, Pholidota_cantonensis, Pholidota_chinensis, Pholidota_imbricata, Pholidota_leveillean, Pholidota_missionariorum, Pholidota_pallida, Pholidota_ventricosa, Pholidota_wenshanica, Pholidota_yunnanensis	124896	124896	121040	121040	1	-A	Deletion
Pholidota_longipes	Pholidota_articulata, Pholidota_cantonensis, Pholidota_chinensis, Pholidota_missionariorum, Pholidota_ventricosa	124897	124897	121041	121041	1	-A	Deletion
Pholidota_longipes	Pholidota_cantonensis, Pholidota_ventricosa	124898	124898	121042	121042	1	-T	Deletion
Pholidota_longipes	Pholidota_ventricosa	124899	124901	121043	121045	3	-ATA	Deletion
Pholidota_longipes	Pholidota_ventricosa	124908	124908	121048	121048	1	-T	Deletion
Pholidota_longipes	Pholidota_protracta	124972	124975	121112	121115	4	-ATTT	Deletion
Pholidota_longipes	Pholidota_protracta	124976	124976	121116	121116	1	-C	Deletion
Pholidota_longipes	Pholidota_protracta	124977	124982	121117	121122	6	-GATTCA	Deletion
Pholidota_longipes	Pholidota_pallida	125108	125117	121247	121256	10	-CTAATTCTAA	Deletion
Pholidota_longipes	Pholidota_ventricosa	125122	125124	121261	121263	3	-TTC	Deletion
Pholidota_longipes	Pholidota_ventricosa	125125	125125	121264	121264	1	-T	Deletion
Pholidota_longipes	Pholidota_ventricosa	125126	125129	121265	121268	4	-AATT	Deletion
Pholidota_longipes	Pholidota_ventricosa	125168	125170	121296	121298	3	-ATG	Deletion
Pholidota_longipes	Pholidota_ventricosa	125171	125171	121299	121299	1	-T	Deletion
Pholidota_longipes	Pholidota_ventricosa	125172	125177	121300	121305	6	-ACTATT	Deletion
Pholidota_longipes	Pholidota_articulata, Pholidota_cantonensis, Pholidota_chinensis, Pholidota_leveillean, Pholidota_missionariorum, Pholidota_ventricosa, Pholidota_wenshanica, Pholidota_yunnanensis	125197	125205	121325	121333	9	-ATTATACTA	Deletion
Pholidota_longipes	Pholidota_imbricata, Pholidota_pallida	125216	125220	121344	121348	5	-ATATA	Deletion
Pholidota_longipes	Pholidota_imbricata, Pholidota_pallida	125221	125221	121349	121349	1	-C	Deletion
Pholidota_longipes	Pholidota_ventricosa	125246	125248	121374	121376	3	-GAT	Deletion
Pholidota_longipes	Pholidota_ventricosa	125249	125249	121377	121377	1	-T	Deletion
Pholidota_longipes	Pholidota_ventricosa	125250	125252	121378	121380	3	-AAT	Deletion
Pholidota_longipes	Pholidota_ventricosa	125253	125253	121381	121381	1	-A	Deletion
Pholidota_longipes	Pholidota_ventricosa	125254	125254	121382	121382	1	-T	Deletion
Pholidota_longipes	Pholidota_ventricosa	125256	125261	121384	121389	6	-AATATA	Deletion
Pholidota_longipes	Pholidota_ventricosa	125262	125262	121390	121390	1	-G	Deletion
Pholidota_longipes	Pholidota_ventricosa	125263	125276	121391	121404	14	-AAAGATTCTAGTAT	Deletion
Pholidota_longipes	Pholidota_protracta, Pholidota_ventricosa	125277	125283	121405	121411	7	-TCTAGTA	Deletion
Pholidota_longipes	Pholidota_ventricosa	125284	125284	121412	121412	1	-T	Deletion
Pholidota_longipes	Pholidota_ventricosa	125285	125285	121413	121413	1	-C	Deletion
Pholidota_longipes	Pholidota_ventricosa	125286	125287	121414	121415	2	-TA	Deletion
Pholidota_longipes	Pholidota_ventricosa	125296	125300	121416	121420	5	-GAAAT	Deletion
Pholidota_longipes	Pholidota_ventricosa	125301	125301	121421	121421	1	-A	Deletion
Pholidota_longipes	Pholidota_ventricosa	125302	125302	121422	121422	1	-G	Deletion
Pholidota_longipes	Pholidota_ventricosa	125304	125306	121424	121426	3	-AAT	Deletion
Pholidota_longipes	Pholidota_ventricosa	125307	125307	121427	121427	1	-A	Deletion
Pholidota_longipes	Pholidota_ventricosa	125308	125308	121428	121428	1	-T	Deletion
Pholidota_longipes	Pholidota_ventricosa	125309	125319	121429	121439	11	-AATTAAGGATA	Deletion
Pholidota_longipes	Pholidota_ventricosa	125320	125320	121440	121440	1	-T	Deletion
Pholidota_longipes	Pholidota_ventricosa	125321	125326	121441	121446	6	-GATGAT	Deletion
Pholidota_longipes	Pholidota_ventricosa	125328	125337	121448	121457	10	-TCTTATATAT	Deletion
Pholidota_longipes	Pholidota_ventricosa	125338	125338	121458	121458	1	-T	Deletion
Pholidota_longipes	Pholidota_ventricosa	125339	125376	121459	121496	38	-AGATGAATACGTTTGTTATTAGGTTAGTGATAGAATAG	Deletion
Pholidota_longipes	Pholidota_ventricosa	125377	125377	121497	121497	1	-G	Deletion
Pholidota_longipes	Pholidota_ventricosa	125378	125396	121498	121516	19	-TTATTAACTCTAAATCATA	Deletion
Pholidota_longipes	Pholidota_ventricosa	125398	125400	121518	121520	3	-ATC	Deletion
Pholidota_longipes	Pholidota_chinensis	125416	125416	121535	121535	1	-G	Deletion
Pholidota_longipes	Pholidota_cantonensis, Pholidota_missionariorum	125421	125422	121540	121541	2	-AA	Deletion
Pholidota_longipes	Pholidota_cantonensis, Pholidota_missionariorum	125423	125423	121542	121542	1	-G	Deletion
Pholidota_longipes	Pholidota_cantonensis, Pholidota_missionariorum	125424	125427	121543	121546	4	-AAAA	Deletion
Pholidota_longipes	Pholidota_cantonensis, Pholidota_missionariorum	125428	125428	121547	121547	1	-G	Deletion
Pholidota_longipes	Pholidota_cantonensis, Pholidota_missionariorum	125429	125432	121548	121551	4	-AAAT	Deletion
Pholidota_longipes	Pholidota_cantonensis, Pholidota_missionariorum	125454	125463	121573	121582	10	-ATTCTATTGA	Deletion
Pholidota_longipes	Pholidota_ventricosa	125472	125472	121591	121591	1	-T	Deletion
Pholidota_longipes	Pholidota_ventricosa	125473	125473	121592	121592	1	-A	Deletion
Pholidota_longipes	Pholidota_ventricosa	125474	125474	121593	121593	1	-T	Deletion
Pholidota_longipes	Pholidota_ventricosa	125475	125493	121594	121612	19	-ATTATCTTATTATTCTCAA	Deletion
Pholidota_longipes	Pholidota_chinensis	125929	125944	122048	122063	16	-TCAGTTGACTAGTAGA	Deletion
Pholidota_longipes	Pholidota_ventricosa	126808	126813	122912	122917	6	-CAAGCA	Deletion
Pholidota_longipes	Pholidota_ventricosa	126814	126814	122918	122918	1	-A	Deletion
Pholidota_longipes	Pholidota_imbricata	127410	127413	123514	123517	4	-TCTT	Deletion
Pholidota_longipes	Pholidota_imbricata	127414	127414	123518	123518	1	-A	Deletion
Pholidota_longipes	Pholidota_imbricata	127415	127417	123519	123521	3	-ATT	Deletion
Pholidota_longipes	Pholidota_cantonensis, Pholidota_missionariorum	128114	128122	124218	124226	9	-CTAGGTAAA	Deletion
Pholidota_longipes	Pholidota_cantonensis, Pholidota_leveillean, Pholidota_missionariorum, Pholidota_ventricosa, Pholidota_wenshanica, Pholidota_yunnanensis	128494	128497	124584	124587	4	-AAGG	Deletion
Pholidota_longipes	Pholidota_imbricata, Pholidota_pallida	129043	129043	125126	125126	1	-A	Deletion
Pholidota_longipes	Pholidota_chinensis, Pholidota_imbricata, Pholidota_pallida	129044	129044	125127	125127	1	-T	Deletion
Pholidota_longipes	Pholidota_chinensis, Pholidota_imbricata, Pholidota_pallida	129045	129051	125128	125134	7	-AAAGTTT	Deletion
Pholidota_longipes	Pholidota_chinensis, Pholidota_imbricata, Pholidota_pallida	129052	129052	125135	125135	1	-A	Deletion
Pholidota_longipes	Pholidota_chinensis, Pholidota_imbricata, Pholidota_pallida	129053	129056	125136	125139	4	-TAAA	Deletion
Pholidota_longipes	Pholidota_chinensis	129057	129057	125140	125140	1	-T	Deletion
Pholidota_longipes	Pholidota_cantonensis, Pholidota_missionariorum	129111	129116	125192	125197	6	-TTCATA	Deletion
Pholidota_longipes	Pholidota_ventricosa	129162	129162	125236	125236	1	-T	Deletion
Pholidota_longipes	Pholidota_ventricosa	129163	129163	125237	125237	1	-A	Deletion
Pholidota_longipes	Pholidota_ventricosa	129164	129165	125238	125239	2	-TT	Deletion
Pholidota_longipes	Pholidota_ventricosa	129166	129166	125240	125240	1	-G	Deletion
Pholidota_longipes	Pholidota_missionariorum	129221	129230	125290	125299	10	-AAGTTCATGT	Deletion
Pholidota_longipes	Pholidota_articulata	131029	131031	127091	127093	3	-AAT	Deletion
Pholidota_longipes	Pholidota_articulata	131032	131032	127094	127094	1	-T	Deletion
Pholidota_longipes	Pholidota_articulata, Pholidota_chinensis, Pholidota_imbricata, Pholidota_missionariorum, Pholidota_pallida	131035	131038	127097	127100	4	-AAAT	Deletion
Pholidota_longipes	Pholidota_articulata, Pholidota_leveillean	131047	131054	127109	127116	8	-AAAAATAA	Deletion
Pholidota_longipes	Pholidota_articulata, Pholidota_leveillean	131055	131055	127117	127117	1	-T	Deletion
Pholidota_longipes	Pholidota_articulata, Pholidota_leveillean	131056	131064	127118	127126	9	-AACTGAACT	Deletion
Pholidota_longipes	Pholidota_leveillean	131065	131067	127127	127129	3	-AAT	Deletion
Pholidota_longipes	Pholidota_leveillean	131068	131068	127130	127130	1	-C	Deletion
Pholidota_longipes	Pholidota_leveillean	131069	131079	127131	127141	11	-AAAAAATAATG	Deletion
Pholidota_longipes	Pholidota_leveillean	131089	131094	127142	127147	6	-AAAAAA	Deletion
Pholidota_longipes	Pholidota_leveillean, Pholidota_wenshanica	131096	131096	127149	127149	1	-T	Deletion
Pholidota_longipes	Pholidota_missionariorum	131132	131142	127180	127190	11	-AATAAGAAACT	Deletion
Pholidota_longipes	Pholidota_missionariorum	131143	131143	127191	127191	1	-C	Deletion
Pholidota_longipes	Pholidota_cantonensis	131553	131558	127601	127606	6	-TACTAC	Deletion
Pholidota_longipes	Pholidota_yunnanensis	131687	131689	127735	127737	3	-ACA	Deletion
Pholidota_longipes	Pholidota_yunnanensis	131690	131690	127738	127738	1	-C	Deletion
Pholidota_longipes	Pholidota_yunnanensis	131691	131694	127739	127742	4	-TATG	Deletion
Pholidota_longipes	Pholidota_cantonensis, Pholidota_missionariorum	132580	132585	128619	128624	6	-TTCATT	Deletion	ycf1 CDS	NE ->	4675	AAT,GAA ->
Pholidota_longipes	Pholidota_cantonensis, Pholidota_missionariorum	132586	132591	128625	128630	6	-ATTGCT	Deletion	ycf1 CDS	SN ->	4669	AGC,AAT ->
Pholidota_longipes	Pholidota_cantonensis, Pholidota_missionariorum	132592	132597	128631	128636	6	-CTTATC	Deletion	ycf1 CDS	DK ->	4663	GAT,AAG ->
Pholidota_longipes	Pholidota_cantonensis, Pholidota_missionariorum	132598	132600	128637	128639	3	-TTG	Deletion	ycf1 CDS	Q ->	4660	CAA ->
Pholidota_longipes	Pholidota_cantonensis, Pholidota_missionariorum	132613	132630	128643	128660	18	-TTTTTTAATACCCTTTTT	Deletion	ycf1 CDS	KKGIKK ->	4639	AAA,AAG,GGT,ATT,AAA,AAA ->
Pholidota_longipes	Pholidota_cantonensis, Pholidota_missionariorum	132631	132636	128661	128666	6	-CATTTC	Deletion	ycf1 CDS	EM ->	4633	GAA,ATG ->
Pholidota_longipes	Pholidota_cantonensis, Pholidota_missionariorum	132637	132654	128667	128684	18	-TAATCTTGCGTAATCTTC	Deletion	ycf1 CDS	EDYARL ->	4615	GAA,GAT,TAC,GCA,AGA,TTA ->
Pholidota_longipes	Pholidota_missionariorum	132665	132666	128695	128696	2	TT -> C	Deletion	ycf1 CDS		4603
Pholidota_longipes	Pholidota_missionariorum	132667	132669	128697	128699	3	-TTT	Deletion	ycf1 CDS	K ->	4600	AAA ->
Pholidota_longipes	Pholidota_missionariorum	132670	132672	128700	128702	3	-ATT	Deletion	ycf1 CDS	N ->	4597	AAT ->
Pholidota_longipes	Pholidota_missionariorum	132673	132675	128703	128705	3	-TTT	Deletion	ycf1 CDS	K ->	4594	AAA ->
Pholidota_longipes	Pholidota_missionariorum	132676	132696	128706	128726	21	-TTGTTTTAGTAGATTCGATAC	Deletion	ycf1 CDS	VSNLLKQ ->	4573	GTA,TCG,AAT,CTA,CTA,AAA,CAA ->
Pholidota_longipes	Pholidota_ventricosa	132677	132696	128707	128726	20	-TGTTTTAGTAGATTCGATAC	Deletion	ycf1 CDS		4573
Pholidota_longipes	Pholidota_ventricosa	132697	132723	128727	128753	26	AAGATTTCCTTGGACCTGTTGTTCGTT -> TC	Deletion	ycf1 CDS		4546
Pholidota_longipes	Pholidota_missionariorum	132697	132723	128727	128753	27	-AAGATTTCCTTGGACCTGTTGTTCGTT	Deletion	ycf1 CDS	NEQQVQGNL ->	4546	AAC,GAA,CAA,CAG,GTC,CAA,GGA,AAT,CTT ->
Pholidota_longipes	Pholidota_missionariorum	132724	132756	128754	128786	33	-TTCTTCCTGCTTGGAATTTCCTAATTCAAGATC	Deletion	ycf1 CDS	DLELGNSKQEE ->	4513	GAT,CTT,GAA,TTA,GGA,AAT,TCC,AAG,CAG,GAA,GAA ->
Pholidota_longipes	Pholidota_leveillean, Pholidota_wenshanica, Pholidota_yunnanensis	132991	132999	129021	129029	9	-ACTTTTTTG	Deletion	ycf1 CDS	QKS ->	4270	CAA,AAA,AGT ->
Pholidota_longipes	Pholidota_niana	133097	133107	129127	129137	11	-ATCTTGATGCC	Deletion	ycf1 CDS		4162
Pholidota_longipes	Pholidota_niana	133108	133113	129138	129143	6	-CATATG	Deletion	ycf1 CDS	HM ->	4156	CAT,ATG ->
Pholidota_longipes	Pholidota_niana	133114	133122	129144	129152	9	-TGCATTGGC	Deletion	ycf1 CDS	ANA ->	4147	GCC,AAT,GCA ->
Pholidota_longipes	Pholidota_niana	133123	133131	129153	129161	9	-CCAGATCTC	Deletion	ycf1 CDS	EIW ->	4138	GAG,ATC,TGG ->
Pholidota_longipes	Pholidota_niana	133132	133132	129162	129162	1	-T	Deletion	ycf1 CDS		4137
Pholidota_longipes	Pholidota_imbricata	133138	133148	129168	129178	11	-TTTTATAAAAC	Deletion	ycf1 CDS		4121
Pholidota_longipes	Pholidota_missionariorum	134554	134574	130470	130490	21	-TCGAACTATTTTGATGCCCCC	Deletion	ycf1 CDS	GGIKIVR ->	2809	GGG,GGC,ATC,AAA,ATA,GTT,CGA ->
Pholidota_longipes	Pholidota_missionariorum	134590	134598	130491	130499	9	-TTTTGTTTC	Deletion	ycf1 CDS	ETK ->	2800	GAA,ACA,AAA ->
Pholidota_longipes	Pholidota_missionariorum	134599	134604	130500	130505	6	-TTCTTT	Deletion	ycf1 CDS	KE ->	2794	AAA,GAA ->
Pholidota_longipes	Pholidota_yunnanensis	134800	134802	130695	130697	3	-TTT	Deletion	ycf1 CDS	K ->	2602	AAA ->
Pholidota_longipes	Pholidota_yunnanensis	134803	134805	130698	130700	3	-TTT	Deletion	ycf1 CDS	K ->	2599	AAA ->
Pholidota_longipes	Pholidota_yunnanensis	134806	134808	130701	130703	3	-CTC	Deletion	ycf1 CDS	E ->	2596	GAG ->
Pholidota_longipes	Pholidota_pallida	134845	134859	130710	130724	15	-TTTCATTAGATCTCT	Deletion	ycf1 CDS	RDLMK ->	2575	AGA,GAT,CTA,ATG,AAA ->
Pholidota_longipes	Pholidota_articulata, Pholidota_cantonensis, Pholidota_chinensis, Pholidota_leveillean, Pholidota_missionariorum, Pholidota_niana, Pholidota_pallida, Pholidota_protracta, Pholidota_ventricosa, Pholidota_wenshanica, Pholidota_yunnanensis	135178	135180	131043	131045	3	-TTC	Deletion	ycf1 CDS	E ->	2254	GAA ->
Pholidota_longipes	Pholidota_articulata, Pholidota_cantonensis, Pholidota_chinensis, Pholidota_leveillean, Pholidota_missionariorum, Pholidota_niana, Pholidota_protracta, Pholidota_ventricosa, Pholidota_wenshanica, Pholidota_yunnanensis	135184	135186	131046	131048	3	-TGA	Deletion	ycf1 CDS	S ->	2251	TCA ->
Pholidota_longipes	Pholidota_articulata, Pholidota_cantonensis, Pholidota_chinensis, Pholidota_leveillean, Pholidota_missionariorum, Pholidota_niana, Pholidota_protracta, Pholidota_ventricosa, Pholidota_wenshanica, Pholidota_yunnanensis	135187	135189	131049	131051	3	-TAT	Deletion	ycf1 CDS	I ->	2248	ATA ->
Pholidota_longipes	Pholidota_wenshanica, Pholidota_yunnanensis	135667	135669	131460	131462	3	-TCC	Deletion	ycf1 CDS	G ->	1837	GGA ->
Pholidota_longipes	Pholidota_leveillean, Pholidota_wenshanica, Pholidota_yunnanensis	135673	135682	131466	131475	10	GTTATTTTCT -> T	Deletion	ycf1 CDS	EENN -> E	1824	GAA,GAA,AAT,AAC -> GAA
Pholidota_longipes	Pholidota_cantonensis	135674	135682	131467	131475	9	-TTATTTTCT	Deletion	ycf1 CDS	EENN -> D	1824	GAA,GAA,AAT,AAC -> GAC
Pholidota_longipes	Pholidota_ventricosa	135677	135685	131470	131478	9	-TTTTCTTCT	Deletion	ycf1 CDS	EEEN -> D	1821	GAA,GAA,GAA,AAT -> GAT
Pholidota_longipes	Pholidota_ventricosa	136144	136149	131925	131930	6	-GGATTC	Deletion	ycf1 CDS	ES ->	1369	GAA,TCC ->
Pholidota_longipes	Pholidota_articulata, Pholidota_cantonensis, Pholidota_chinensis, Pholidota_leveillean, Pholidota_missionariorum, Pholidota_niana, Pholidota_protracta, Pholidota_wenshanica, Pholidota_yunnanensis	136511	136512	132271	132272	2	-TC	Deletion	ycf1 CDS		1027
Pholidota_longipes	Pholidota_articulata, Pholidota_cantonensis, Pholidota_chinensis, Pholidota_leveillean, Pholidota_missionariorum, Pholidota_niana, Pholidota_protracta, Pholidota_wenshanica, Pholidota_yunnanensis	136513	136515	132273	132275	3	-AAT	Deletion	ycf1 CDS	I ->	1024	ATT ->
Pholidota_longipes	Pholidota_articulata, Pholidota_cantonensis, Pholidota_chinensis, Pholidota_leveillean, Pholidota_missionariorum, Pholidota_niana, Pholidota_protracta, Pholidota_wenshanica, Pholidota_yunnanensis	136516	136518	132276	132278	3	-ATT	Deletion	ycf1 CDS	N ->	1021	AAT ->
Pholidota_longipes	Pholidota_articulata, Pholidota_cantonensis, Pholidota_chinensis, Pholidota_imbricata, Pholidota_leveillean, Pholidota_missionariorum, Pholidota_niana, Pholidota_protracta, Pholidota_wenshanica, Pholidota_yunnanensis	136519	136524	132279	132281	3	-TTT	Deletion	ycf1 CDS	K ->	1018	AAA ->
Pholidota_longipes	Pholidota_articulata, Pholidota_cantonensis, Pholidota_chinensis, Pholidota_leveillean, Pholidota_missionariorum, Pholidota_niana, Pholidota_protracta, Pholidota_wenshanica, Pholidota_yunnanensis	136525	136527	132282	132284	3	ATT -> CA	Deletion	ycf1 CDS		1015
Pholidota_longipes	Pholidota_imbricata	136525	136527	132282	132284	3	-ATT	Deletion	ycf1 CDS	N ->	1015	AAT ->
Pholidota_longipes	Pholidota_ventricosa	136657	136665	132414	132422	9	-CTTTGTTTT	Deletion	ycf1 CDS	KTK ->	877	AAA,ACA,AAG ->
Pholidota_longipes	Pholidota_leveillean, Pholidota_wenshanica, Pholidota_yunnanensis	137521	137523	133272	133274	3	-ACC	Deletion	ycf1 CDS	G ->	25	GGT ->
Pholidota_longipes	Pholidota_leveillean, Pholidota_wenshanica, Pholidota_yunnanensis	137524	137529	133275	133280	6	-TAGTAG	Deletion	ycf1 CDS	LL ->	19	CTA,CTA ->
Pholidota_longipes	Pholidota_chinensis	138035	138036	133780	133781	2	-TT	Deletion
Pholidota_longipes	Pholidota_chinensis	138038	138043	133783	133788	6	-CCTGTC	Deletion
Pholidota_longipes	Pholidota_imbricata	138236	138243	133981	133988	8	-GACGAGGA	Deletion
Pholidota_longipes	Pholidota_imbricata, Pholidota_pallida	138348	138351	134093	134096	4	-GCCC	Deletion
Pholidota_longipes	Pholidota_cantonensis, Pholidota_leveillean, Pholidota_missionariorum, Pholidota_wenshanica, Pholidota_yunnanensis	146653	146658	142388	142393	6	-GTAGGA	Deletion
Pholidota_longipes	Pholidota_ventricosa	146789	146794	142523	142528	6	-TTTCCA	Deletion
Pholidota_longipes	Pholidota_pallida	146934	146939	142668	142673	6	-GAGACA	Deletion
Pholidota_longipes	Pholidota_articulata, Pholidota_cantonensis, Pholidota_chinensis, Pholidota_imbricata, Pholidota_leveillean, Pholidota_missionariorum, Pholidota_pallida, Pholidota_protracta, Pholidota_ventricosa, Pholidota_wenshanica, Pholidota_yunnanensis	147287	147303	143005	143021	17	-TAATAATTAGAATATAA	Deletion
Pholidota_longipes	Pholidota_imbricata, Pholidota_pallida	154084	154230	149765	149911	147	-TGTCTGGCACTGCATGGTTCCACTCTGCAAGAACTCCGAATCATTCTCTTGAAGCTCATCCTCTTTATGATAAATGATCCATTTGCCCCGAAATGACCCAGTCCAATAGGGAAATCCCAATTCAGTGGGCCTTTCGATACAATCAAA	Deletion	ycf2 CDS	FDCIERPTELGFPYWTGSFRGKWIIYHKEDELQENDSEFLQSGTMQCQT ->	6271	TTT,GAT,TGT,ATC,GAA,AGG,CCC,ACT,GAA,TTG,GGA,TTT,CCC,TAT,TGG,ACT,GGG,TCA,TTT,CGG,GGC,AAA,TGG,ATC,ATT,TAT,CAT,AAA,GAG,GAT,GAG,CTT,CAA,GAG,AAT,GAT,TCG,GAG,TTC,TTG,CAG,AGT,GGA,ACC,ATG,CAG,TGC,CAG,ACA ->
Pholidota_longipes	Pholidota_niana	154305	154344	149986	150025	40	-GATCGAGGGCCCCTTCCCCTTCTTCAAACTCCGATTCGTA	Deletion	ycf2 CDS		6157
Pholidota_longipes	Pholidota_niana	154345	154364	150026	150045	20	-TTTTTCATATAGAAATCTCT	Deletion	ycf2 CDS		6137
Pholidota_longipes	Pholidota_cantonensis, Pholidota_missionariorum, Pholidota_wenshanica, Pholidota_yunnanensis	155380	155397	151061	151078	18	-CATAGTTAGCACATTCGT	Deletion	ycf2 CDS	TNVLTM ->	5104	ACG,AAT,GTG,CTA,ACT,ATG ->
Pholidota_longipes	Pholidota_cantonensis, Pholidota_imbricata, Pholidota_leveillean, Pholidota_missionariorum, Pholidota_pallida, Pholidota_wenshanica, Pholidota_yunnanensis	155467	155468	151115	151116	2	-AT	Deletion	ycf2 CDS		5066
Pholidota_longipes	Pholidota_cantonensis	155486	155487	151134	151135	2	-TC	Deletion	ycf2 CDS		5047
Pholidota_longipes	Pholidota_cantonensis	155488	155498	151136	151138	2	AA -> A	Deletion	ycf2 CDS		5045
Pholidota_longipes	Pholidota_cantonensis, Pholidota_imbricata, Pholidota_missionariorum, Pholidota_pallida, Pholidota_wenshanica, Pholidota_yunnanensis	155501	155502	151140	151141	2	-TC	Deletion	ycf2 CDS		5041
Pholidota_longipes	Pholidota_cantonensis, Pholidota_imbricata, Pholidota_missionariorum, Pholidota_pallida, Pholidota_wenshanica, Pholidota_yunnanensis	155521	155523	151142	151144	3	-ATC	Deletion	ycf2 CDS	D ->	5038	GAT ->
Pholidota_longipes	Pholidota_wenshanica	155524	155529	151145	151150	5	AATATC -> TA	Deletion	ycf2 CDS		5032
Pholidota_longipes	Pholidota_cantonensis, Pholidota_imbricata, Pholidota_missionariorum, Pholidota_pallida, Pholidota_yunnanensis	155524	155527	151145	151148	4	-AATA	Deletion	ycf2 CDS		5034
Pholidota_longipes	Pholidota_missionariorum	156230	156304	151851	151925	75	-ATTGATTTGACCCCATAAGCGGGACCACCACCCAATAGCATGTTGCCACCAGAAGCAGAACCCCGTATTTCTTCC	Deletion	ycf2 CDS	LEEIRGSASGGNMLLGGGPAYGVKSI -> L	4257	CTG,GAA,GAA,ATA,CGG,GGT,TCT,GCT,TCT,GGT,GGC,AAC,ATG,CTA,TTG,GGT,GGT,GGT,CCC,GCT,TAT,GGG,GTC,AAA,TCA,ATA -> CTA
Pholidota_longipes	Pholidota_pallida	156580	156588	152201	152209	9	-TATCAATGG	Deletion	ycf2 CDS	PLI ->	3973	CCA,TTG,ATA ->
Pholidota_longipes	Pholidota_articulata, Pholidota_cantonensis, Pholidota_chinensis	156593	156601	152214	152222	9	-GGTGACTCA	Deletion	ycf2 CDS	NESP -> N	3960	AAT,GAG,TCA,CCC -> AAC
Pholidota_longipes	Pholidota_niana	156679	156687	152300	152308	9	-TTGTGGAAG	Deletion	ycf2 CDS	LPQ ->	3874	CTT,CCA,CAA ->
Pholidota_longipes	Pholidota_articulata	156707	156708	152328	152329	2	-CG	Deletion	ycf2 CDS		3853
Pholidota_longipes	Pholidota_articulata	156709	156715	152330	152336	7	-TGATATA	Deletion	ycf2 CDS		3846
Pholidota_longipes	Pholidota_cantonensis	157905	157971	153526	153548	22	GAAGTGACTTGGACAAAAAGAG -> G	Deletion	ycf2 CDS	LFLSKSLP -> P	2635	CTC,TTT,TTG,TCC,AAG,TCA,CTT,CCC -> CCC
Pholidota_longipes	Pholidota_imbricata	157972	157987	153548	153563	16	-AAGTGACTTGGACAAA	Deletion	ycf2 CDS		2619
Pholidota_longipes	Pholidota_articulata	157990	157994	153566	153570	4	TAAAC -> GA	Deletion	ycf2 CDS	RL -> L	2612	CGT,TTA -> CTC
Pholidota_longipes	Pholidota_leveillean, Pholidota_wenshanica, Pholidota_yunnanensis	158074	158082	153650	153658	9	-CACTACTTG	Deletion	ycf2 CDS	QVV ->	2524	CAA,GTA,GTG ->
Pholidota_longipes	Pholidota_articulata	158389	158511	153965	154087	123	-TCTTATGTACCCATAGGTGCTATATTGGATTTGAATCAGATTTCGGATCAATCTATATTGATTGACTGCCTCCATTATGTTGTTGCTAGCAAATACCGCTGTTTTTAGTTTGGGATCTTCCAA	Deletion	ycf2 CDS	LEDPKLKTAVFASNNIMEAVNQYRLIRNLIQIQYSTYGYIR ->	2095	TTG,GAA,GAT,CCC,AAA,CTA,AAA,ACA,GCG,GTA,TTT,GCT,AGC,AAC,AAC,ATA,ATG,GAG,GCA,GTC,AAT,CAA,TAT,AGA,TTG,ATC,CGA,AAT,CTG,ATT,CAA,ATC,CAA,TAT,AGC,ACC,TAT,GGG,TAC,ATA,AGA ->
Pholidota_longipes	Pholidota_niana	158838	158841	154414	154417	4	-CAAA	Deletion	ycf2 CDS		1765
Pholidota_longipes	Pholidota_niana	158842	158846	154418	154422	5	-AAATG	Deletion	ycf2 CDS		1760
Pholidota_longipes	Pholidota_pallida	160115	160117	155682	155684	3	-TTC	Deletion	ycf2 CDS	KK -> K	498	AAG,AAA -> AAA
Pholidota_longipes	Pholidota_chinensis	162712	162714	158279	158281	3	-ATT	Deletion
Pholidota_longipes	Pholidota_chinensis	162715	162715	158282	158282	1	-G	Deletion
Pholidota_longipes	Pholidota_chinensis	162716	162732	158283	158299	17	-AAAATCGAATTTTTGGA	Deletion
Pholidota_longipes	Pholidota_cantonensis	163248	163260	158815	158827	13	-TGAAAAGCCTTAT	Deletion
Pholidota_longipes	Pholidota_cantonensis, Pholidota_imbricata, Pholidota_pallida	163261	163265	158828	158832	5	-CTTAA	Deletion
Pholidota_longipes	Pholidota_cantonensis, Pholidota_imbricata, Pholidota_pallida	163266	163266	158833	158833	1	-T	Deletion
Pholidota_longipes	Pholidota_cantonensis, Pholidota_imbricata, Pholidota_pallida	163267	163270	158834	158837	4	-AGTA	Deletion
Pholidota_longipes	Pholidota_cantonensis	163271	163279	158838	158846	9	-TTTAGACTT	Deletion
Pholidota_longipes	Pholidota_cantonensis	163280	163280	158847	158847	1	-A	Deletion
Pholidota_longipes	Pholidota_cantonensis	163281	163285	158848	158852	5	-AGAGT	Deletion
Pholidota_longipes	Pholidota_cantonensis	163286	163286	158853	158853	1	-C	Deletion
Pholidota_longipes	Pholidota_cantonensis	163287	163295	158854	158862	9	-TTTATCTTA	Deletion
Pholidota_longipes	Pholidota_cantonensis, Pholidota_ventricosa	163296	163296	158863	158863	1	-T	Deletion
Pholidota_longipes	Pholidota_cantonensis, Pholidota_ventricosa	163297	163304	158864	158871	8	-AGTAAGAG	Deletion
Pholidota_longipes	Pholidota_cantonensis	163305	163305	158872	158872	1	-T	Deletion
Pholidota_longipes	Pholidota_cantonensis	163306	163306	158873	158873	1	-A	Deletion
Pholidota_longipes	Pholidota_cantonensis	163307	163315	158874	158882	9	-TAGGTATAT	Deletion
Pholidota_longipes	Pholidota_cantonensis, Pholidota_imbricata, Pholidota_pallida	163316	163320	158883	158887	5	-TTCTT	Deletion
Pholidota_longipes	Pholidota_cantonensis	163321	163339	158888	158906	19	-TTCTTTTTCTAGTAGACTA	Deletion
Pholidota_longipes	Pholidota_cantonensis	163340	163340	158907	158907	1	-A	Deletion
Pholidota_longipes	Pholidota_cantonensis	163341	163343	158908	158910	3	-TAT	Deletion
Pholidota_longipes	Pholidota_pallida	1425	1425	1384	1384	1	(T)11 -> (T)10	Deletion (tandem repeat)
Pholidota_longipes	Pholidota_pallida	1426	1426	1385	1385	1	(T)11 -> (T)10	Deletion (tandem repeat)
Pholidota_longipes	Pholidota_articulata, Pholidota_cantonensis, Pholidota_leveillean, Pholidota_missionariorum, Pholidota_pallida, Pholidota_ventricosa, Pholidota_wenshanica, Pholidota_yunnanensis	1730	1738	1681	1689	9	(TTT)6 -> (TTT)3	Deletion (tandem repeat)
Pholidota_longipes	Pholidota_cantonensis, Pholidota_leveillean, Pholidota_missionariorum, Pholidota_wenshanica, Pholidota_yunnanensis	1739	1739	1690	1690	1	(T)18 -> (T)17	Deletion (tandem repeat)
Pholidota_longipes	Pholidota_niana, Pholidota_pallida, Pholidota_protracta, Pholidota_ventricosa	4018	4018	3909	3909	1	(A)10 -> (A)9	Deletion (tandem repeat)
Pholidota_longipes	Pholidota_pallida, Pholidota_ventricosa	4019	4019	3910	3910	1	(A)10 -> (A)9	Deletion (tandem repeat)
Pholidota_longipes	Pholidota_articulata	4532	4532	4403	4403	1	(A)3 -> (A)2	Deletion (tandem repeat)
Pholidota_longipes	Pholidota_pallida	4534	4534	4405	4405	1	(A)15 -> (A)14	Deletion (tandem repeat)
Pholidota_longipes	Pholidota_cantonensis, Pholidota_protracta	4540	4541	4411	4412	2	(AA)7 -> (AA)6	Deletion (tandem repeat)
Pholidota_longipes	Pholidota_cantonensis, Pholidota_ventricosa, Pholidota_yunnanensis	4545	4545	4413	4413	1	(A)15 -> (A)14	Deletion (tandem repeat)
Pholidota_longipes	Pholidota_articulata, Pholidota_cantonensis, Pholidota_chinensis, Pholidota_leveillean, Pholidota_ventricosa, Pholidota_yunnanensis	4547	4547	4414	4414	1	(A)15 -> (A)14	Deletion (tandem repeat)
Pholidota_longipes	Pholidota_articulata, Pholidota_cantonensis, Pholidota_chinensis, Pholidota_yunnanensis	4548	4549	4415	4416	2	(AA)7 -> (AA)6	Deletion (tandem repeat)
Pholidota_longipes	Pholidota_articulata, Pholidota_cantonensis, Pholidota_chinensis	4550	4550	4417	4417	1	(A)15 -> (A)14	Deletion (tandem repeat)
Pholidota_longipes	Pholidota_cantonensis	4551	4551	4418	4418	1	(A)15 -> (A)14	Deletion (tandem repeat)
Pholidota_longipes	Pholidota_articulata, Pholidota_cantonensis, Pholidota_chinensis, Pholidota_imbricata, Pholidota_leveillean, Pholidota_missionariorum, Pholidota_niana, Pholidota_pallida, Pholidota_protracta, Pholidota_ventricosa, Pholidota_wenshanica, Pholidota_yunnanensis	4769	4769	4636	4636	1	(A)8 -> (A)7	Deletion (tandem repeat)
Pholidota_longipes	Pholidota_imbricata, Pholidota_pallida	5364	5364	5207	5207	1	(A)6 -> (A)5	Deletion (tandem repeat)
Pholidota_longipes	Pholidota_protracta	5484	5484	5305	5305	1	(T)7 -> (T)6	Deletion (tandem repeat)
Pholidota_longipes	Pholidota_articulata	5798	5798	5601	5601	1	(C)3 -> (C)2	Deletion (tandem repeat)
Pholidota_longipes	Pholidota_articulata	5799	5799	5602	5602	1	(T)3 -> (T)2	Deletion (tandem repeat)
Pholidota_longipes	Pholidota_articulata	5800	5800	5603	5603	1	(T)3 -> (T)2	Deletion (tandem repeat)
Pholidota_longipes	Pholidota_chinensis	5860	5860	5661	5661	1	(T)5 -> (T)4	Deletion (tandem repeat)
Pholidota_longipes	Pholidota_chinensis, Pholidota_niana, Pholidota_protracta	6568	6568	6345	6345	1	(A)15 -> (A)14	Deletion (tandem repeat)
Pholidota_longipes	Pholidota_cantonensis, Pholidota_missionariorum, Pholidota_niana, Pholidota_protracta	6574	6574	6346	6346	1	(A)15 -> (A)14	Deletion (tandem repeat)
Pholidota_longipes	Pholidota_cantonensis, Pholidota_missionariorum, Pholidota_protracta	6575	6575	6347	6347	1	(A)15 -> (A)14	Deletion (tandem repeat)
Pholidota_longipes	Pholidota_cantonensis	6576	6576	6348	6348	1	(A)15 -> (A)14	Deletion (tandem repeat)
Pholidota_longipes	Pholidota_cantonensis	6577	6577	6349	6349	1	(A)15 -> (A)14	Deletion (tandem repeat)
Pholidota_longipes	Pholidota_cantonensis	6578	6581	6350	6353	4	(AA)7 -> (AA)5	Deletion (tandem repeat)
Pholidota_longipes	Pholidota_cantonensis	6582	6582	6354	6354	1	(A)15 -> (A)14	Deletion (tandem repeat)
Pholidota_longipes	Pholidota_cantonensis	6583	6587	6355	6359	5	(AAAAA)3 -> (AAAAA)2	Deletion (tandem repeat)
Pholidota_longipes	Pholidota_cantonensis, Pholidota_imbricata, Pholidota_pallida	6603	6603	6375	6375	1	(A)7 -> (A)6	Deletion (tandem repeat)
Pholidota_longipes	Pholidota_cantonensis, Pholidota_pallida	6604	6604	6376	6376	1	(A)7 -> (A)6	Deletion (tandem repeat)
Pholidota_longipes	Pholidota_cantonensis	6643	6643	6415	6415	1	(A)3 -> (A)2	Deletion (tandem repeat)
Pholidota_longipes	Pholidota_cantonensis	6668	6668	6440	6440	1	(T)5 -> (T)4	Deletion (tandem repeat)
Pholidota_longipes	Pholidota_cantonensis, Pholidota_imbricata, Pholidota_pallida, Pholidota_ventricosa	6700	6700	6472	6472	1	(A)3 -> (A)2	Deletion (tandem repeat)
Pholidota_longipes	Pholidota_cantonensis, Pholidota_imbricata, Pholidota_pallida, Pholidota_ventricosa	6701	6701	6473	6473	1	(A)3 -> (A)2	Deletion (tandem repeat)
Pholidota_longipes	Pholidota_imbricata	6712	6712	6484	6484	1	(A)3 -> (A)2	Deletion (tandem repeat)
Pholidota_longipes	Pholidota_imbricata	6754	6754	6526	6526	1	(A)3 -> (A)2	Deletion (tandem repeat)
Pholidota_longipes	Pholidota_imbricata	6755	6755	6527	6527	1	(A)3 -> (A)2	Deletion (tandem repeat)
Pholidota_longipes	Pholidota_cantonensis, Pholidota_imbricata, Pholidota_leveillean, Pholidota_missionariorum, Pholidota_pallida, Pholidota_wenshanica, Pholidota_yunnanensis	6756	6756	6528	6528	1	(A)3 -> (A)2	Deletion (tandem repeat)
Pholidota_longipes	Pholidota_imbricata	6801	6801	6562	6562	1	(A)5 -> (A)4	Deletion (tandem repeat)
Pholidota_longipes	Pholidota_imbricata	6809	6809	6570	6570	1	(A)5 -> (A)4	Deletion (tandem repeat)
Pholidota_longipes	Pholidota_imbricata, Pholidota_pallida	6961	6961	6679	6679	1	(A)3 -> (A)2	Deletion (tandem repeat)
Pholidota_longipes	Pholidota_chinensis, Pholidota_ventricosa	7362	7362	7047	7047	1	(A)6 -> (A)5	Deletion (tandem repeat)
Pholidota_longipes	Pholidota_protracta	8257	8257	7934	7934	1	(A)6 -> (A)5	Deletion (tandem repeat)
Pholidota_longipes	Pholidota_ventricosa	8317	8317	7994	7994	1	(G)5 -> (G)4	Deletion (tandem repeat)
Pholidota_longipes	Pholidota_articulata, Pholidota_cantonensis, Pholidota_chinensis, Pholidota_imbricata, Pholidota_leveillean, Pholidota_missionariorum, Pholidota_pallida	8489	8489	8164	8164	1	(A)9 -> (A)8	Deletion (tandem repeat)
Pholidota_longipes	Pholidota_articulata	8499	8499	8174	8174	1	(A)5 -> (A)4	Deletion (tandem repeat)
Pholidota_longipes	Pholidota_articulata, Pholidota_cantonensis, Pholidota_chinensis, Pholidota_imbricata, Pholidota_leveillean, Pholidota_missionariorum, Pholidota_pallida, Pholidota_protracta, Pholidota_ventricosa, Pholidota_wenshanica, Pholidota_yunnanensis	8503	8503	8178	8178	1	(A)5 -> (A)4	Deletion (tandem repeat)
Pholidota_longipes	Pholidota_articulata, Pholidota_niana, Pholidota_pallida	8509	8509	8184	8184	1	(T)13 -> (T)12	Deletion (tandem repeat)
Pholidota_longipes	Pholidota_niana, Pholidota_pallida	8510	8510	8185	8185	1	(T)13 -> (T)12	Deletion (tandem repeat)
Pholidota_longipes	Pholidota_pallida	8511	8511	8186	8186	1	(T)13 -> (T)12	Deletion (tandem repeat)
Pholidota_longipes	Pholidota_wenshanica	8519	8519	8194	8194	1	(T)13 -> (T)12	Deletion (tandem repeat)
Pholidota_longipes	Pholidota_wenshanica	8520	8520	8195	8195	1	(T)13 -> (T)12	Deletion (tandem repeat)
Pholidota_longipes	Pholidota_articulata, Pholidota_chinensis, Pholidota_imbricata, Pholidota_pallida	8601	8601	8264	8264	1	(A)8 -> (A)7	Deletion (tandem repeat)
Pholidota_longipes	Pholidota_cantonensis, Pholidota_leveillean, Pholidota_missionariorum, Pholidota_wenshanica, Pholidota_yunnanensis	8917	8917	8552	8552	1	(G)6 -> (G)5	Deletion (tandem repeat)
Pholidota_longipes	Pholidota_missionariorum	9434	9434	9031	9031	1	(T)5 -> (T)4	Deletion (tandem repeat)
Pholidota_longipes	Pholidota_cantonensis, Pholidota_imbricata, Pholidota_leveillean, Pholidota_missionariorum, Pholidota_niana, Pholidota_pallida, Pholidota_protracta, Pholidota_wenshanica, Pholidota_yunnanensis	9681	9681	9253	9253	1	(T)11 -> (T)10	Deletion (tandem repeat)
Pholidota_longipes	Pholidota_cantonensis, Pholidota_imbricata, Pholidota_leveillean, Pholidota_missionariorum, Pholidota_pallida, Pholidota_protracta, Pholidota_yunnanensis	9682	9682	9254	9254	1	(T)11 -> (T)10	Deletion (tandem repeat)
Pholidota_longipes	Pholidota_imbricata, Pholidota_pallida	9683	9683	9255	9255	1	(T)11 -> (T)10	Deletion (tandem repeat)
Pholidota_longipes	Pholidota_articulata, Pholidota_cantonensis, Pholidota_chinensis, Pholidota_imbricata, Pholidota_leveillean, Pholidota_missionariorum, Pholidota_pallida, Pholidota_protracta, Pholidota_ventricosa, Pholidota_wenshanica, Pholidota_yunnanensis	10751	10751	10309	10309	1	(G)4 -> (G)3	Deletion (tandem repeat)
Pholidota_longipes	Pholidota_articulata, Pholidota_chinensis, Pholidota_leveillean, Pholidota_missionariorum, Pholidota_niana, Pholidota_pallida, Pholidota_protracta, Pholidota_ventricosa, Pholidota_wenshanica, Pholidota_yunnanensis	10895	10895	10420	10420	1	(A)10 -> (A)9	Deletion (tandem repeat)
Pholidota_longipes	Pholidota_articulata, Pholidota_pallida, Pholidota_protracta	10896	10896	10421	10421	1	(A)10 -> (A)9	Deletion (tandem repeat)
Pholidota_longipes	Pholidota_pallida	10897	10897	10422	10422	1	(A)10 -> (A)9	Deletion (tandem repeat)
Pholidota_longipes	Pholidota_niana	13321	13321	12844	12844	1	(A)13 -> (A)12	Deletion (tandem repeat)
Pholidota_longipes	Pholidota_cantonensis, Pholidota_chinensis, Pholidota_imbricata, Pholidota_leveillean, Pholidota_missionariorum, Pholidota_niana, Pholidota_pallida, Pholidota_wenshanica, Pholidota_yunnanensis	13322	13324	12845	12847	3	(AAA)4 -> (AAA)3	Deletion (tandem repeat)
Pholidota_longipes	Pholidota_niana	13326	13326	12848	12848	1	(A)13 -> (A)12	Deletion (tandem repeat)
Pholidota_longipes	Pholidota_leveillean, Pholidota_wenshanica	13331	13332	12852	12853	2	(AA)6 -> (AA)5	Deletion (tandem repeat)
Pholidota_longipes	Pholidota_chinensis, Pholidota_pallida, Pholidota_wenshanica	14277	14278	13777	13778	2	(TT)4 -> (TT)3	Deletion (tandem repeat)
Pholidota_longipes	Pholidota_chinensis, Pholidota_wenshanica	14279	14279	13779	13779	1	(T)9 -> (T)8	Deletion (tandem repeat)
Pholidota_longipes	Pholidota_cantonensis, Pholidota_missionariorum, Pholidota_wenshanica	14290	14291	13780	13781	2	(TT)4 -> (TT)3	Deletion (tandem repeat)
Pholidota_longipes	Pholidota_leveillean, Pholidota_wenshanica, Pholidota_yunnanensis	14969	14969	14351	14351	1	(G)3 -> (G)2	Deletion (tandem repeat)
Pholidota_longipes	Pholidota_articulata, Pholidota_protracta, Pholidota_ventricosa	17115	17115	16457	16457	1	(T)6 -> (T)5	Deletion (tandem repeat)
Pholidota_longipes	Pholidota_chinensis	23838	23838	23161	23161	1	(T)6 -> (T)5	Deletion (tandem repeat)
Pholidota_longipes	Pholidota_imbricata, Pholidota_pallida	28131	28131	27448	27448	1	(A)4 -> (A)3	Deletion (tandem repeat)
Pholidota_longipes	Pholidota_articulata	28921	28921	28236	28236	1	(A)6 -> (A)5	Deletion (tandem repeat)
Pholidota_longipes	Pholidota_imbricata, Pholidota_pallida	29021	29021	28327	28327	1	(A)5 -> (A)4	Deletion (tandem repeat)
Pholidota_longipes	Pholidota_chinensis	29046	29046	28352	28352	1	(A)3 -> (A)2	Deletion (tandem repeat)
Pholidota_longipes	Pholidota_chinensis	29162	29167	28439	28444	6	(TA)5 -> (TA)2	Deletion (tandem repeat)
Pholidota_longipes	Pholidota_chinensis	29169	29170	28446	28447	2	(TA)5 -> (TA)4	Deletion (tandem repeat)
Pholidota_longipes	Pholidota_chinensis	29178	29178	28455	28455	1	(A)3 -> (A)2	Deletion (tandem repeat)
Pholidota_longipes	Pholidota_protracta	29345	29345	28595	28595	1	(A)8 -> (A)7	Deletion (tandem repeat)
Pholidota_longipes	Pholidota_articulata, Pholidota_cantonensis, Pholidota_leveillean, Pholidota_missionariorum, Pholidota_wenshanica, Pholidota_yunnanensis	29952	29952	29189	29189	1	(T)14 -> (T)13	Deletion (tandem repeat)
Pholidota_longipes	Pholidota_articulata, Pholidota_imbricata, Pholidota_pallida, Pholidota_wenshanica	29975	29975	29212	29212	1	(T)4 -> (T)3	Deletion (tandem repeat)
Pholidota_longipes	Pholidota_articulata, Pholidota_cantonensis, Pholidota_chinensis, Pholidota_imbricata, Pholidota_leveillean, Pholidota_niana, Pholidota_pallida, Pholidota_protracta, Pholidota_ventricosa, Pholidota_wenshanica	30435	30436	29654	29655	2	(AA)5 -> (AA)4	Deletion (tandem repeat)
Pholidota_longipes	Pholidota_articulata, Pholidota_cantonensis, Pholidota_pallida, Pholidota_protracta, Pholidota_ventricosa	30437	30437	29656	29656	1	(A)11 -> (A)10	Deletion (tandem repeat)
Pholidota_longipes	Pholidota_cantonensis, Pholidota_protracta	30438	30438	29657	29657	1	(A)11 -> (A)10	Deletion (tandem repeat)
Pholidota_longipes	Pholidota_cantonensis, Pholidota_leveillean, Pholidota_missionariorum, Pholidota_wenshanica, Pholidota_yunnanensis	31499	31499	30638	30638	1	(A)5 -> (A)4	Deletion (tandem repeat)
Pholidota_longipes	Pholidota_pallida	31889	31889	30992	30992	1	(A)6 -> (A)5	Deletion (tandem repeat)
Pholidota_longipes	Pholidota_leveillean, Pholidota_wenshanica, Pholidota_yunnanensis	32288	32288	31391	31391	1	(A)3 -> (A)2	Deletion (tandem repeat)
Pholidota_longipes	Pholidota_leveillean, Pholidota_wenshanica, Pholidota_yunnanensis	32289	32289	31392	31392	1	(A)3 -> (A)2	Deletion (tandem repeat)
Pholidota_longipes	Pholidota_articulata, Pholidota_cantonensis, Pholidota_chinensis, Pholidota_imbricata, Pholidota_leveillean, Pholidota_missionariorum, Pholidota_niana, Pholidota_pallida, Pholidota_protracta, Pholidota_ventricosa, Pholidota_wenshanica, Pholidota_yunnanensis	32329	32329	31432	31432	1	(A)9 -> (A)8	Deletion (tandem repeat)
Pholidota_longipes	Pholidota_leveillean, Pholidota_wenshanica, Pholidota_yunnanensis	32330	32333	31433	31436	4	(AA)4 -> (AA)2	Deletion (tandem repeat)
Pholidota_longipes	Pholidota_leveillean, Pholidota_wenshanica, Pholidota_yunnanensis	32334	32334	31437	31437	1	(A)9 -> (A)8	Deletion (tandem repeat)
Pholidota_longipes	Pholidota_ventricosa	32723	32723	31805	31805	1	(A)6 -> (A)5	Deletion (tandem repeat)
Pholidota_longipes	Pholidota_chinensis	33312	33315	32375	32378	4	(TA)4 -> (TA)2	Deletion (tandem repeat)
Pholidota_longipes	Pholidota_chinensis	33349	33349	32410	32410	1	(A)5 -> (A)4	Deletion (tandem repeat)
Pholidota_longipes	Pholidota_chinensis, Pholidota_imbricata, Pholidota_pallida	33418	33418	32479	32479	1	(T)3 -> (T)2	Deletion (tandem repeat)
Pholidota_longipes	Pholidota_chinensis, Pholidota_imbricata, Pholidota_pallida	33419	33419	32480	32480	1	(A)3 -> (A)2	Deletion (tandem repeat)
Pholidota_longipes	Pholidota_chinensis	33450	33450	32511	32511	1	(A)3 -> (A)2	Deletion (tandem repeat)
Pholidota_longipes	Pholidota_cantonensis, Pholidota_chinensis, Pholidota_imbricata, Pholidota_leveillean, Pholidota_missionariorum, Pholidota_niana, Pholidota_pallida, Pholidota_ventricosa, Pholidota_wenshanica, Pholidota_yunnanensis	33476	33476	32537	32537	1	(A)3 -> (A)2	Deletion (tandem repeat)
Pholidota_longipes	Pholidota_chinensis, Pholidota_yunnanensis	33507	33509	32568	32570	3	(AGT)4 -> (AGT)3	Deletion (tandem repeat)
Pholidota_longipes	Pholidota_articulata, Pholidota_chinensis	33851	33851	32637	32637	1	(A)3 -> (A)2	Deletion (tandem repeat)
Pholidota_longipes	Pholidota_articulata, Pholidota_chinensis	33852	33852	32638	32638	1	(A)3 -> (A)2	Deletion (tandem repeat)
Pholidota_longipes	Pholidota_protracta	34366	34368	32790	32792	3	(TTT)3 -> (TTT)2	Deletion (tandem repeat)
Pholidota_longipes	Pholidota_cantonensis, Pholidota_chinensis, Pholidota_imbricata, Pholidota_leveillean, Pholidota_missionariorum, Pholidota_niana, Pholidota_pallida, Pholidota_ventricosa, Pholidota_wenshanica, Pholidota_yunnanensis	34509	34509	32918	32918	1	(A)12 -> (A)11	Deletion (tandem repeat)
Pholidota_longipes	Pholidota_imbricata, Pholidota_leveillean, Pholidota_niana, Pholidota_pallida, Pholidota_wenshanica, Pholidota_yunnanensis	34510	34510	32919	32919	1	(A)12 -> (A)11	Deletion (tandem repeat)
Pholidota_longipes	Pholidota_imbricata, Pholidota_niana	34511	34511	32920	32920	1	(A)12 -> (A)11	Deletion (tandem repeat)
Pholidota_longipes	Pholidota_imbricata, Pholidota_pallida	34594	34594	33003	33003	1	(T)5 -> (T)4	Deletion (tandem repeat)
Pholidota_longipes	Pholidota_missionariorum, Pholidota_niana, Pholidota_wenshanica	34671	34671	33071	33071	1	(A)11 -> (A)10	Deletion (tandem repeat)
Pholidota_longipes	Pholidota_cantonensis, Pholidota_imbricata, Pholidota_missionariorum, Pholidota_niana, Pholidota_protracta, Pholidota_wenshanica	38302	38302	36689	36689	1	(A)10 -> (A)9	Deletion (tandem repeat)
Pholidota_longipes	Pholidota_imbricata, Pholidota_niana, Pholidota_protracta	38303	38303	36690	36690	1	(A)10 -> (A)9	Deletion (tandem repeat)
Pholidota_longipes	Pholidota_pallida	39835	39835	38170	38170	1	(A)7 -> (A)6	Deletion (tandem repeat)
Pholidota_longipes	Pholidota_leveillean, Pholidota_wenshanica, Pholidota_yunnanensis	44670	44670	42999	42999	1	(T)3 -> (T)2	Deletion (tandem repeat)
Pholidota_longipes	Pholidota_leveillean, Pholidota_wenshanica, Pholidota_yunnanensis	44688	44689	43016	43017	2	(AA)3 -> (AA)2	Deletion (tandem repeat)
Pholidota_longipes	Pholidota_leveillean, Pholidota_wenshanica, Pholidota_yunnanensis	44690	44690	43018	43018	1	(A)6 -> (A)5	Deletion (tandem repeat)
Pholidota_longipes	Pholidota_ventricosa	44782	44782	43081	43081	1	(T)7 -> (T)6	Deletion (tandem repeat)
Pholidota_longipes	Pholidota_imbricata	46872	46872	45148	45148	1	(A)8 -> (A)7	Deletion (tandem repeat)
Pholidota_longipes	Pholidota_articulata	47078	47078	45354	45354	1	(A)6 -> (A)5	Deletion (tandem repeat)
Pholidota_longipes	Pholidota_pallida	47823	47823	46077	46077	1	(C)4 -> (C)3	Deletion (tandem repeat)
Pholidota_longipes	Pholidota_yunnanensis	47985	47985	46238	46238	1	(T)7 -> (T)6	Deletion (tandem repeat)
Pholidota_longipes	Pholidota_articulata, Pholidota_chinensis, Pholidota_ventricosa	47989	47989	46242	46242	1	(T)7 -> (T)6	Deletion (tandem repeat)
Pholidota_longipes	Pholidota_cantonensis, Pholidota_missionariorum	48828	48828	47079	47079	1	(T)6 -> (T)5	Deletion (tandem repeat)
Pholidota_longipes	Pholidota_articulata, Pholidota_cantonensis, Pholidota_chinensis, Pholidota_imbricata, Pholidota_leveillean, Pholidota_missionariorum, Pholidota_pallida, Pholidota_ventricosa, Pholidota_wenshanica, Pholidota_yunnanensis	50164	50166	48353	48355	3	(AAA)3 -> (AAA)2	Deletion (tandem repeat)
Pholidota_longipes	Pholidota_cantonensis, Pholidota_chinensis, Pholidota_leveillean, Pholidota_missionariorum, Pholidota_pallida, Pholidota_wenshanica, Pholidota_yunnanensis	50932	50932	49110	49110	1	(T)5 -> (T)4	Deletion (tandem repeat)
Pholidota_longipes	Pholidota_chinensis	51002	51002	49180	49180	1	(A)3 -> (A)2	Deletion (tandem repeat)
Pholidota_longipes	Pholidota_chinensis	51010	51010	49188	49188	1	(A)4 -> (A)3	Deletion (tandem repeat)
Pholidota_longipes	Pholidota_missionariorum	51491	51491	49580	49580	1	(C)5 -> (C)4	Deletion (tandem repeat)
Pholidota_longipes	Pholidota_chinensis	51497	51497	49585	49585	1	(T)5 -> (T)4	Deletion (tandem repeat)
Pholidota_longipes	Pholidota_ventricosa	53408	53408	51461	51461	1	(A)6 -> (A)5	Deletion (tandem repeat)
Pholidota_longipes	Pholidota_ventricosa	53409	53409	51462	51462	1	(A)6 -> (A)5	Deletion (tandem repeat)
Pholidota_longipes	Pholidota_ventricosa	53410	53411	51463	51464	2	(AA)3 -> (AA)2	Deletion (tandem repeat)
Pholidota_longipes	Pholidota_ventricosa	53416	53416	51469	51469	1	(A)5 -> (A)4	Deletion (tandem repeat)
Pholidota_longipes	Pholidota_ventricosa	53417	53417	51470	51470	1	(A)5 -> (A)4	Deletion (tandem repeat)
Pholidota_longipes	Pholidota_cantonensis, Pholidota_leveillean, Pholidota_missionariorum, Pholidota_ventricosa, Pholidota_wenshanica, Pholidota_yunnanensis	53419	53419	51472	51472	1	(A)3 -> (A)2	Deletion (tandem repeat)
Pholidota_longipes	Pholidota_ventricosa	53472	53472	51496	51496	1	(T)3 -> (T)2	Deletion (tandem repeat)
Pholidota_longipes	Pholidota_ventricosa	53488	53488	51512	51512	1	(T)5 -> (T)4	Deletion (tandem repeat)
Pholidota_longipes	Pholidota_ventricosa	53489	53489	51513	51513	1	(T)5 -> (T)4	Deletion (tandem repeat)
Pholidota_longipes	Pholidota_protracta, Pholidota_ventricosa	53829	53834	51849	51854	6	(TAGAAT)3 -> (TAGAAT)2	Deletion (tandem repeat)
Pholidota_longipes	Pholidota_ventricosa	53907	53907	51926	51926	1	(A)3 -> (A)2	Deletion (tandem repeat)
Pholidota_longipes	Pholidota_niana, Pholidota_ventricosa	54113	54113	52092	52092	1	(T)3 -> (T)2	Deletion (tandem repeat)
Pholidota_longipes	Pholidota_missionariorum	54161	54161	52135	52135	1	(A)8 -> (A)7	Deletion (tandem repeat)
Pholidota_longipes	Pholidota_imbricata	55346	55346	53289	53289	1	(T)3 -> (T)2	Deletion (tandem repeat)
Pholidota_longipes	Pholidota_protracta	57767	57767	55679	55679	1	(G)4 -> (G)3	Deletion (tandem repeat)
Pholidota_longipes	Pholidota_cantonensis, Pholidota_missionariorum, Pholidota_wenshanica	57877	57877	55770	55770	1	(T)3 -> (T)2	Deletion (tandem repeat)
Pholidota_longipes	Pholidota_cantonensis, Pholidota_imbricata, Pholidota_missionariorum, Pholidota_pallida, Pholidota_ventricosa	57929	57930	55794	55795	2	(TA)6 -> (TA)5	Deletion (tandem repeat)
Pholidota_longipes	Pholidota_cantonensis, Pholidota_imbricata, Pholidota_missionariorum, Pholidota_pallida	57942	57942	55807	55807	1	(T)3 -> (T)2	Deletion (tandem repeat)
Pholidota_longipes	Pholidota_cantonensis, Pholidota_imbricata, Pholidota_missionariorum, Pholidota_pallida	57975	57975	55816	55816	1	(T)3 -> (T)2	Deletion (tandem repeat)
Pholidota_longipes	Pholidota_cantonensis, Pholidota_missionariorum	58015	58015	55846	55846	1	(T)3 -> (T)2	Deletion (tandem repeat)
Pholidota_longipes	Pholidota_cantonensis, Pholidota_missionariorum	58016	58016	55847	55847	1	(T)3 -> (T)2	Deletion (tandem repeat)
Pholidota_longipes	Pholidota_cantonensis, Pholidota_missionariorum	58017	58017	55848	55848	1	(T)3 -> (T)2	Deletion (tandem repeat)
Pholidota_longipes	Pholidota_cantonensis, Pholidota_chinensis, Pholidota_missionariorum	58146	58146	55895	55895	1	(T)5 -> (T)4	Deletion (tandem repeat)
Pholidota_longipes	Pholidota_cantonensis, Pholidota_chinensis, Pholidota_missionariorum	58147	58147	55896	55896	1	(A)3 -> (A)2	Deletion (tandem repeat)
Pholidota_longipes	Pholidota_cantonensis, Pholidota_missionariorum, Pholidota_ventricosa	58202	58202	55947	55947	1	(T)4 -> (T)3	Deletion (tandem repeat)
Pholidota_longipes	Pholidota_articulata, Pholidota_cantonensis, Pholidota_chinensis, Pholidota_missionariorum, Pholidota_ventricosa	58212	58212	55957	55957	1	(T)5 -> (T)4	Deletion (tandem repeat)
Pholidota_longipes	Pholidota_articulata, Pholidota_cantonensis, Pholidota_chinensis, Pholidota_imbricata, Pholidota_leveillean, Pholidota_missionariorum, Pholidota_niana, Pholidota_pallida, Pholidota_protracta, Pholidota_ventricosa, Pholidota_wenshanica, Pholidota_yunnanensis	60225	60228	57947	57950	4	(TT)4 -> (TT)2	Deletion (tandem repeat)
Pholidota_longipes	Pholidota_ventricosa, Pholidota_wenshanica	60790	60790	58497	58497	1	(A)5 -> (A)4	Deletion (tandem repeat)
Pholidota_longipes	Pholidota_ventricosa, Pholidota_wenshanica	60792	60792	58499	58499	1	(A)3 -> (A)2	Deletion (tandem repeat)
Pholidota_longipes	Pholidota_protracta	60800	60801	58507	58508	2	(AA)3 -> (AA)2	Deletion (tandem repeat)
Pholidota_longipes	Pholidota_cantonensis, Pholidota_missionariorum	62365	62365	60054	60054	1	(T)4 -> (T)3	Deletion (tandem repeat)
Pholidota_longipes	Pholidota_cantonensis, Pholidota_missionariorum	62366	62366	60055	60055	1	(A)6 -> (A)5	Deletion (tandem repeat)
Pholidota_longipes	Pholidota_pallida	62551	62551	60240	60240	1	(C)4 -> (C)3	Deletion (tandem repeat)
Pholidota_longipes	Pholidota_chinensis	62618	62618	60307	60307	1	(A)6 -> (A)5	Deletion (tandem repeat)
Pholidota_longipes	Pholidota_leveillean	62691	62692	60371	60372	2	(AT)3 -> (AT)2	Deletion (tandem repeat)
Pholidota_longipes	Pholidota_leveillean	62791	62791	60464	60464	1	(A)3 -> (A)2	Deletion (tandem repeat)
Pholidota_longipes	Pholidota_leveillean	62797	62797	60470	60470	1	(A)4 -> (A)3	Deletion (tandem repeat)
Pholidota_longipes	Pholidota_leveillean	62803	62803	60476	60476	1	(A)3 -> (A)2	Deletion (tandem repeat)
Pholidota_longipes	Pholidota_wenshanica	64640	64640	62300	62300	1	(T)3 -> (T)2	Deletion (tandem repeat)
Pholidota_longipes	Pholidota_wenshanica	64686	64686	62346	62346	1	(A)3 -> (A)2	Deletion (tandem repeat)
Pholidota_longipes	Pholidota_wenshanica	64715	64715	62375	62375	1	(G)3 -> (G)2	Deletion (tandem repeat)
Pholidota_longipes	Pholidota_articulata, Pholidota_imbricata, Pholidota_leveillean, Pholidota_missionariorum, Pholidota_niana, Pholidota_pallida, Pholidota_ventricosa, Pholidota_wenshanica, Pholidota_yunnanensis	64812	64814	62472	62474	3	(TTT)4 -> (TTT)3	Deletion (tandem repeat)
Pholidota_longipes	Pholidota_articulata, Pholidota_chinensis, Pholidota_imbricata, Pholidota_leveillean, Pholidota_missionariorum, Pholidota_niana, Pholidota_pallida, Pholidota_wenshanica, Pholidota_yunnanensis	64816	64816	62475	62475	1	(T)14 -> (T)13	Deletion (tandem repeat)
Pholidota_longipes	Pholidota_articulata, Pholidota_leveillean, Pholidota_wenshanica, Pholidota_yunnanensis	64817	64817	62476	62476	1	(T)14 -> (T)13	Deletion (tandem repeat)
Pholidota_longipes	Pholidota_wenshanica, Pholidota_yunnanensis	64818	64818	62477	62477	1	(T)14 -> (T)13	Deletion (tandem repeat)
Pholidota_longipes	Pholidota_wenshanica	64831	64831	62490	62490	1	(T)3 -> (T)2	Deletion (tandem repeat)
Pholidota_longipes	Pholidota_articulata, Pholidota_imbricata, Pholidota_pallida, Pholidota_ventricosa	67309	67309	64950	64950	1	(T)7 -> (T)6	Deletion (tandem repeat)
Pholidota_longipes	Pholidota_niana, Pholidota_protracta	67528	67528	65165	65165	1	(T)13 -> (T)12	Deletion (tandem repeat)
Pholidota_longipes	Pholidota_niana	67529	67529	65166	65166	1	(T)13 -> (T)12	Deletion (tandem repeat)
Pholidota_longipes	Pholidota_cantonensis, Pholidota_missionariorum	67534	67534	65171	65171	1	(T)13 -> (T)12	Deletion (tandem repeat)
Pholidota_longipes	Pholidota_pallida	69049	69049	66670	66670	1	(T)4 -> (T)3	Deletion (tandem repeat)
Pholidota_longipes	Pholidota_articulata, Pholidota_cantonensis, Pholidota_chinensis, Pholidota_imbricata, Pholidota_leveillean, Pholidota_missionariorum, Pholidota_pallida, Pholidota_protracta, Pholidota_ventricosa, Pholidota_wenshanica, Pholidota_yunnanensis	69539	69541	67160	67162	3	(AAA)4 -> (AAA)3	Deletion (tandem repeat)
Pholidota_longipes	Pholidota_articulata, Pholidota_cantonensis, Pholidota_leveillean, Pholidota_missionariorum, Pholidota_pallida, Pholidota_protracta, Pholidota_ventricosa, Pholidota_wenshanica	69542	69542	67163	67163	1	(A)14 -> (A)13	Deletion (tandem repeat)
Pholidota_longipes	Pholidota_articulata, Pholidota_leveillean, Pholidota_pallida, Pholidota_protracta, Pholidota_wenshanica	69543	69543	67164	67164	1	(A)14 -> (A)13	Deletion (tandem repeat)
Pholidota_longipes	Pholidota_articulata, Pholidota_pallida, Pholidota_protracta	69544	69544	67165	67165	1	(A)14 -> (A)13	Deletion (tandem repeat)
Pholidota_longipes	Pholidota_cantonensis, Pholidota_missionariorum, Pholidota_protracta	69829	69830	67438	67439	2	(TT)6 -> (TT)5	Deletion (tandem repeat)
Pholidota_longipes	Pholidota_protracta	69831	69831	67440	67440	1	(T)13 -> (T)12	Deletion (tandem repeat)
Pholidota_longipes	Pholidota_imbricata	70685	70685	68251	68251	1	(C)4 -> (C)3	Deletion (tandem repeat)
Pholidota_longipes	Pholidota_leveillean, Pholidota_wenshanica, Pholidota_yunnanensis	70691	70691	68257	68257	1	(G)5 -> (G)4	Deletion (tandem repeat)
Pholidota_longipes	Pholidota_wenshanica	70737	70737	68303	68303	1	(A)4 -> (A)3	Deletion (tandem repeat)
Pholidota_longipes	Pholidota_cantonensis, Pholidota_missionariorum	70979	70979	68538	68538	1	(T)8 -> (T)7	Deletion (tandem repeat)
Pholidota_longipes	Pholidota_protracta	70988	70988	68547	68547	1	(G)5 -> (G)4	Deletion (tandem repeat)
Pholidota_longipes	Pholidota_ventricosa	71535	71535	69090	69090	1	(G)5 -> (G)4	Deletion (tandem repeat)
Pholidota_longipes	Pholidota_articulata, Pholidota_cantonensis, Pholidota_chinensis, Pholidota_imbricata, Pholidota_leveillean, Pholidota_missionariorum, Pholidota_pallida, Pholidota_protracta, Pholidota_wenshanica, Pholidota_yunnanensis	72297	72297	69832	69832	1	(A)8 -> (A)7	Deletion (tandem repeat)
Pholidota_longipes	Pholidota_articulata, Pholidota_cantonensis, Pholidota_chinensis, Pholidota_imbricata, Pholidota_leveillean, Pholidota_missionariorum, Pholidota_niana, Pholidota_pallida, Pholidota_protracta, Pholidota_ventricosa, Pholidota_wenshanica, Pholidota_yunnanensis	72730	72730	70258	70258	1	(A)8 -> (A)7	Deletion (tandem repeat)
Pholidota_longipes	Pholidota_imbricata, Pholidota_pallida	72779	72779	70307	70307	1	(A)5 -> (A)4	Deletion (tandem repeat)
Pholidota_longipes	Pholidota_protracta	73826	73826	71346	71346	1	(T)5 -> (T)4	Deletion (tandem repeat)
Pholidota_longipes	Pholidota_articulata, Pholidota_cantonensis, Pholidota_chinensis, Pholidota_imbricata, Pholidota_leveillean, Pholidota_pallida, Pholidota_ventricosa, Pholidota_wenshanica, Pholidota_yunnanensis	74641	74641	72135	72135	1	(T)3 -> (T)2	Deletion (tandem repeat)
Pholidota_longipes	Pholidota_articulata, Pholidota_cantonensis, Pholidota_leveillean, Pholidota_missionariorum, Pholidota_niana, Pholidota_protracta, Pholidota_ventricosa, Pholidota_wenshanica, Pholidota_yunnanensis	75000	75000	72476	72476	1	(T)10 -> (T)9	Deletion (tandem repeat)
Pholidota_longipes	Pholidota_protracta	75003	75003	72477	72477	1	(T)10 -> (T)9	Deletion (tandem repeat)
Pholidota_longipes	Pholidota_articulata, Pholidota_cantonensis, Pholidota_leveillean, Pholidota_missionariorum, Pholidota_pallida, Pholidota_protracta, Pholidota_ventricosa, Pholidota_wenshanica, Pholidota_yunnanensis	75279	75284	72749	72754	6	(TTT)5 -> (TTT)3	Deletion (tandem repeat)
Pholidota_longipes	Pholidota_cantonensis, Pholidota_leveillean, Pholidota_missionariorum, Pholidota_protracta, Pholidota_yunnanensis	75285	75285	72755	72755	1	(T)16 -> (T)15	Deletion (tandem repeat)
Pholidota_longipes	Pholidota_cantonensis, Pholidota_missionariorum, Pholidota_yunnanensis	75286	75286	72756	72756	1	(T)16 -> (T)15	Deletion (tandem repeat)
Pholidota_longipes	Pholidota_cantonensis	75287	75287	72757	72757	1	(T)16 -> (T)15	Deletion (tandem repeat)
Pholidota_longipes	Pholidota_articulata, Pholidota_cantonensis, Pholidota_chinensis, Pholidota_imbricata, Pholidota_leveillean, Pholidota_missionariorum, Pholidota_pallida, Pholidota_protracta, Pholidota_wenshanica, Pholidota_yunnanensis	75686	75687	73156	73157	2	(AA)4 -> (AA)3	Deletion (tandem repeat)
Pholidota_longipes	Pholidota_chinensis, Pholidota_ventricosa, Pholidota_wenshanica	75725	75725	73193	73193	1	(T)14 -> (T)13	Deletion (tandem repeat)
Pholidota_longipes	Pholidota_articulata, Pholidota_chinensis, Pholidota_ventricosa, Pholidota_wenshanica	75726	75726	73194	73194	1	(T)14 -> (T)13	Deletion (tandem repeat)
Pholidota_longipes	Pholidota_chinensis	75727	75727	73195	73195	1	(T)14 -> (T)13	Deletion (tandem repeat)
Pholidota_longipes	Pholidota_missionariorum	75729	75729	73197	73197	1	(T)14 -> (T)13	Deletion (tandem repeat)
Pholidota_longipes	Pholidota_missionariorum	75730	75730	73198	73198	1	(T)14 -> (T)13	Deletion (tandem repeat)
Pholidota_longipes	Pholidota_articulata, Pholidota_cantonensis, Pholidota_chinensis, Pholidota_imbricata, Pholidota_leveillean, Pholidota_missionariorum, Pholidota_niana, Pholidota_pallida, Pholidota_protracta, Pholidota_ventricosa, Pholidota_wenshanica, Pholidota_yunnanensis	75983	75988	73451	73456	6	(TTT)5 -> (TTT)3	Deletion (tandem repeat)
Pholidota_longipes	Pholidota_chinensis, Pholidota_imbricata, Pholidota_leveillean, Pholidota_niana	75989	75989	73457	73457	1	(T)17 -> (T)16	Deletion (tandem repeat)
Pholidota_longipes	Pholidota_imbricata	75990	75990	73458	73458	1	(T)17 -> (T)16	Deletion (tandem repeat)
Pholidota_longipes	Pholidota_chinensis, Pholidota_imbricata, Pholidota_leveillean, Pholidota_missionariorum, Pholidota_pallida	76678	76678	74129	74129	1	(A)7 -> (A)6	Deletion (tandem repeat)
Pholidota_longipes	Pholidota_protracta	76744	76744	74195	74195	1	(T)6 -> (T)5	Deletion (tandem repeat)
Pholidota_longipes	Pholidota_leveillean, Pholidota_wenshanica	76772	76772	74223	74223	1	(T)5 -> (T)4	Deletion (tandem repeat)
Pholidota_longipes	Pholidota_leveillean, Pholidota_wenshanica, Pholidota_yunnanensis	76773	76773	74224	74224	1	(T)5 -> (T)4	Deletion (tandem repeat)
Pholidota_longipes	Pholidota_articulata, Pholidota_cantonensis, Pholidota_chinensis, Pholidota_ventricosa, Pholidota_wenshanica, Pholidota_yunnanensis	79119	79119	76313	76313	1	(T)5 -> (T)4	Deletion (tandem repeat)
Pholidota_longipes	Pholidota_ventricosa, Pholidota_wenshanica, Pholidota_yunnanensis	79120	79120	76314	76314	1	(T)5 -> (T)4	Deletion (tandem repeat)
Pholidota_longipes	Pholidota_yunnanensis	79127	79127	76315	76315	1	(T)5 -> (T)4	Deletion (tandem repeat)
Pholidota_longipes	Pholidota_chinensis	79128	79128	76316	76316	1	(T)5 -> (T)4	Deletion (tandem repeat)
Pholidota_longipes	Pholidota_wenshanica	79809	79809	76672	76672	1	(C)6 -> (C)5	Deletion (tandem repeat)
Pholidota_longipes	Pholidota_cantonensis, Pholidota_leveillean, Pholidota_missionariorum, Pholidota_wenshanica, Pholidota_yunnanensis	80682	80682	77539	77539	1	(A)8 -> (A)7	Deletion (tandem repeat)
Pholidota_longipes	Pholidota_articulata, Pholidota_cantonensis, Pholidota_chinensis, Pholidota_imbricata, Pholidota_leveillean, Pholidota_missionariorum, Pholidota_pallida, Pholidota_ventricosa, Pholidota_wenshanica, Pholidota_yunnanensis	81925	81925	78767	78767	1	(G)5 -> (G)4	Deletion (tandem repeat)
Pholidota_longipes	Pholidota_articulata, Pholidota_cantonensis, Pholidota_missionariorum, Pholidota_pallida, Pholidota_ventricosa, Pholidota_wenshanica, Pholidota_yunnanensis	82354	82354	79184	79184	1	(T)10 -> (T)9	Deletion (tandem repeat)
Pholidota_longipes	Pholidota_articulata, Pholidota_cantonensis, Pholidota_pallida, Pholidota_ventricosa	82355	82355	79185	79185	1	(T)10 -> (T)9	Deletion (tandem repeat)
Pholidota_longipes	Pholidota_articulata, Pholidota_pallida, Pholidota_ventricosa	82356	82356	79186	79186	1	(T)10 -> (T)9	Deletion (tandem repeat)
Pholidota_longipes	Pholidota_articulata, Pholidota_ventricosa	82357	82357	79187	79187	1	(T)10 -> (T)9	Deletion (tandem repeat)
Pholidota_longipes	Pholidota_cantonensis, Pholidota_leveillean, Pholidota_missionariorum, Pholidota_pallida, Pholidota_yunnanensis	86366	86366	83162	83162	1	(T)13 -> (T)12	Deletion (tandem repeat)
Pholidota_longipes	Pholidota_cantonensis, Pholidota_leveillean, Pholidota_missionariorum, Pholidota_yunnanensis	86367	86367	83163	83163	1	(T)13 -> (T)12	Deletion (tandem repeat)
Pholidota_longipes	Pholidota_cantonensis, Pholidota_missionariorum	86368	86368	83164	83164	1	(T)13 -> (T)12	Deletion (tandem repeat)
Pholidota_longipes	Pholidota_protracta	86372	86372	83168	83168	1	(T)13 -> (T)12	Deletion (tandem repeat)
Pholidota_longipes	Pholidota_protracta	86373	86373	83169	83169	1	(T)13 -> (T)12	Deletion (tandem repeat)
Pholidota_longipes	Pholidota_articulata, Pholidota_cantonensis, Pholidota_chinensis, Pholidota_leveillean, Pholidota_missionariorum, Pholidota_protracta, Pholidota_ventricosa, Pholidota_wenshanica, Pholidota_yunnanensis	86374	86376	83170	83172	3	(TTT)4 -> (TTT)3	Deletion (tandem repeat)
Pholidota_longipes	Pholidota_articulata, Pholidota_cantonensis, Pholidota_chinensis, Pholidota_imbricata, Pholidota_leveillean, Pholidota_missionariorum, Pholidota_pallida, Pholidota_protracta, Pholidota_ventricosa, Pholidota_wenshanica, Pholidota_yunnanensis	86377	86377	83173	83173	1	(T)13 -> (T)12	Deletion (tandem repeat)
Pholidota_longipes	Pholidota_cantonensis, Pholidota_leveillean, Pholidota_missionariorum, Pholidota_wenshanica, Pholidota_yunnanensis	86960	86960	83738	83738	1	(A)6 -> (A)5	Deletion (tandem repeat)
Pholidota_longipes	Pholidota_articulata, Pholidota_cantonensis, Pholidota_chinensis, Pholidota_imbricata, Pholidota_leveillean, Pholidota_missionariorum, Pholidota_pallida, Pholidota_ventricosa, Pholidota_wenshanica, Pholidota_yunnanensis	87645	87646	84418	84419	2	(TA)5 -> (TA)4	Deletion (tandem repeat)
Pholidota_longipes	Pholidota_chinensis	87723	87723	84496	84496	1	(T)3 -> (T)2	Deletion (tandem repeat)
Pholidota_longipes	Pholidota_chinensis, Pholidota_imbricata, Pholidota_pallida	88249	88249	84985	84985	1	(T)4 -> (T)3	Deletion (tandem repeat)
Pholidota_longipes	Pholidota_imbricata, Pholidota_pallida	88261	88261	84997	84997	1	(T)4 -> (T)3	Deletion (tandem repeat)
Pholidota_longipes	Pholidota_articulata, Pholidota_cantonensis, Pholidota_chinensis, Pholidota_imbricata, Pholidota_leveillean, Pholidota_missionariorum, Pholidota_pallida, Pholidota_protracta, Pholidota_wenshanica, Pholidota_yunnanensis	88280	88280	85016	85016	1	(T)4 -> (T)3	Deletion (tandem repeat)
Pholidota_longipes	Pholidota_cantonensis, Pholidota_imbricata, Pholidota_pallida	88309	88309	85037	85037	1	(T)6 -> (T)5	Deletion (tandem repeat)
Pholidota_longipes	Pholidota_chinensis	88502	88502	85220	85220	1	(C)3 -> (C)2	Deletion (tandem repeat)
Pholidota_longipes	Pholidota_cantonensis, Pholidota_imbricata, Pholidota_leveillean, Pholidota_missionariorum, Pholidota_protracta, Pholidota_ventricosa, Pholidota_wenshanica, Pholidota_yunnanensis	88508	88508	85223	85223	1	(T)11 -> (T)10	Deletion (tandem repeat)
Pholidota_longipes	Pholidota_imbricata, Pholidota_ventricosa, Pholidota_wenshanica, Pholidota_yunnanensis	88509	88509	85224	85224	1	(T)11 -> (T)10	Deletion (tandem repeat)
Pholidota_longipes	Pholidota_imbricata	88510	88510	85225	85225	1	(T)11 -> (T)10	Deletion (tandem repeat)
Pholidota_longipes	Pholidota_articulata, Pholidota_cantonensis, Pholidota_chinensis, Pholidota_imbricata, Pholidota_leveillean, Pholidota_missionariorum, Pholidota_protracta, Pholidota_ventricosa, Pholidota_wenshanica, Pholidota_yunnanensis	88704	88704	85416	85416	1	(T)3 -> (T)2	Deletion (tandem repeat)
Pholidota_longipes	Pholidota_chinensis	88872	88872	85577	85577	1	(A)10 -> (A)9	Deletion (tandem repeat)
Pholidota_longipes	Pholidota_chinensis, Pholidota_leveillean, Pholidota_wenshanica, Pholidota_yunnanensis	88873	88873	85578	85578	1	(A)10 -> (A)9	Deletion (tandem repeat)
Pholidota_longipes	Pholidota_chinensis	88880	88882	85579	85581	3	(AAA)3 -> (AAA)2	Deletion (tandem repeat)
Pholidota_longipes	Pholidota_articulata, Pholidota_cantonensis, Pholidota_chinensis, Pholidota_imbricata, Pholidota_leveillean, Pholidota_missionariorum, Pholidota_niana, Pholidota_pallida, Pholidota_ventricosa, Pholidota_yunnanensis	89648	89648	86346	86346	1	(T)10 -> (T)9	Deletion (tandem repeat)
Pholidota_longipes	Pholidota_articulata, Pholidota_imbricata, Pholidota_leveillean, Pholidota_ventricosa	89649	89649	86347	86347	1	(T)10 -> (T)9	Deletion (tandem repeat)
Pholidota_longipes	Pholidota_ventricosa	89650	89650	86348	86348	1	(T)10 -> (T)9	Deletion (tandem repeat)
Pholidota_longipes	Pholidota_cantonensis	89652	89653	86350	86351	2	(TT)5 -> (TT)4	Deletion (tandem repeat)
Pholidota_longipes	Pholidota_cantonensis, Pholidota_imbricata, Pholidota_missionariorum, Pholidota_pallida, Pholidota_yunnanensis	97982	97990	94593	94601	9	(TATTGATGA)3 -> (TATTGATGA)2	Deletion (tandem repeat)	ycf2 CDS	LIDD -> L	5025	CTT,ATT,GAT,GAT -> CTT
Pholidota_longipes	Pholidota_ventricosa	105801	105801	102352	102352	1	(T)9 -> (T)8	Deletion (tandem repeat)
Pholidota_longipes	Pholidota_articulata, Pholidota_cantonensis, Pholidota_chinensis, Pholidota_imbricata, Pholidota_missionariorum	109510	109510	106015	106015	1	(G)9 -> (G)8	Deletion (tandem repeat)
Pholidota_longipes	Pholidota_articulata, Pholidota_chinensis, Pholidota_missionariorum	109511	109511	106016	106016	1	(G)9 -> (G)8	Deletion (tandem repeat)
Pholidota_longipes	Pholidota_chinensis	115473	115473	111968	111968	1	(G)3 -> (G)2	Deletion (tandem repeat)
Pholidota_longipes	Pholidota_chinensis, Pholidota_ventricosa	119267	119267	115749	115749	1	(A)7 -> (A)6	Deletion (tandem repeat)
Pholidota_longipes	Pholidota_ventricosa	119268	119268	115750	115750	1	(A)7 -> (A)6	Deletion (tandem repeat)
Pholidota_longipes	Pholidota_pallida	119621	119622	116055	116056	2	(AT)3 -> (AT)2	Deletion (tandem repeat)
Pholidota_longipes	Pholidota_pallida	119626	119626	116060	116060	1	(T)4 -> (T)3	Deletion (tandem repeat)
Pholidota_longipes	Pholidota_leveillean, Pholidota_wenshanica, Pholidota_yunnanensis	119658	119661	116079	116082	4	(TA)6 -> (TA)4	Deletion (tandem repeat)
Pholidota_longipes	Pholidota_leveillean, Pholidota_wenshanica, Pholidota_yunnanensis	119674	119679	116083	116088	6	(TA)6 -> (TA)3	Deletion (tandem repeat)
Pholidota_longipes	Pholidota_cantonensis, Pholidota_missionariorum, Pholidota_ventricosa	119736	119736	116137	116137	1	(T)4 -> (T)3	Deletion (tandem repeat)
Pholidota_longipes	Pholidota_cantonensis, Pholidota_imbricata, Pholidota_missionariorum, Pholidota_ventricosa	119737	119737	116138	116138	1	(T)4 -> (T)3	Deletion (tandem repeat)
Pholidota_longipes	Pholidota_imbricata	119757	119757	116152	116152	1	(T)4 -> (T)3	Deletion (tandem repeat)
Pholidota_longipes	Pholidota_articulata, Pholidota_cantonensis, Pholidota_chinensis, Pholidota_imbricata, Pholidota_leveillean, Pholidota_missionariorum, Pholidota_niana, Pholidota_pallida, Pholidota_ventricosa, Pholidota_wenshanica, Pholidota_yunnanensis	119800	119800	116195	116195	1	(T)4 -> (T)3	Deletion (tandem repeat)
Pholidota_longipes	Pholidota_imbricata, Pholidota_pallida	119961	119961	116329	116329	1	(T)8 -> (T)7	Deletion (tandem repeat)
Pholidota_longipes	Pholidota_cantonensis, Pholidota_missionariorum	120665	120666	116924	116925	2	(TT)7 -> (TT)6	Deletion (tandem repeat)
Pholidota_longipes	Pholidota_imbricata, Pholidota_niana, Pholidota_pallida	120673	120673	116932	116932	1	(T)14 -> (T)13	Deletion (tandem repeat)
Pholidota_longipes	Pholidota_niana	120684	120684	116933	116933	1	(T)14 -> (T)13	Deletion (tandem repeat)
Pholidota_longipes	Pholidota_niana	120685	120685	116934	116934	1	(T)14 -> (T)13	Deletion (tandem repeat)
Pholidota_longipes	Pholidota_niana	120686	120686	116935	116935	1	(T)14 -> (T)13	Deletion (tandem repeat)
Pholidota_longipes	Pholidota_niana	120687	120687	116936	116936	1	(T)14 -> (T)13	Deletion (tandem repeat)
Pholidota_longipes	Pholidota_niana	120688	120688	116937	116937	1	(T)14 -> (T)13	Deletion (tandem repeat)
Pholidota_longipes	Pholidota_chinensis	120927	120927	117156	117156	1	(A)7 -> (A)6	Deletion (tandem repeat)
Pholidota_longipes	Pholidota_imbricata	122432	122432	118621	118621	1	(A)7 -> (A)6	Deletion (tandem repeat)
Pholidota_longipes	Pholidota_protracta	122553	122553	118742	118742	1	(C)3 -> (C)2	Deletion (tandem repeat)
Pholidota_longipes	Pholidota_articulata, Pholidota_cantonensis, Pholidota_chinensis, Pholidota_missionariorum, Pholidota_protracta	122560	122560	118747	118747	1	(T)7 -> (T)6	Deletion (tandem repeat)
Pholidota_longipes	Pholidota_articulata, Pholidota_cantonensis, Pholidota_chinensis, Pholidota_imbricata, Pholidota_leveillean, Pholidota_missionariorum, Pholidota_niana, Pholidota_pallida, Pholidota_ventricosa, Pholidota_wenshanica, Pholidota_yunnanensis	124876	124877	121020	121021	2	(AT)6 -> (AT)5	Deletion (tandem repeat)
Pholidota_longipes	Pholidota_ventricosa	124906	124907	121046	121047	2	(AT)6 -> (AT)5	Deletion (tandem repeat)
Pholidota_longipes	Pholidota_imbricata, Pholidota_pallida	125222	125223	121350	121351	2	(AT)3 -> (AT)2	Deletion (tandem repeat)
Pholidota_longipes	Pholidota_ventricosa	125255	125255	121383	121383	1	(A)3 -> (A)2	Deletion (tandem repeat)
Pholidota_longipes	Pholidota_ventricosa	125303	125303	121423	121423	1	(A)3 -> (A)2	Deletion (tandem repeat)
Pholidota_longipes	Pholidota_ventricosa	125327	125327	121447	121447	1	(T)3 -> (T)2	Deletion (tandem repeat)
Pholidota_longipes	Pholidota_ventricosa	125397	125397	121517	121517	1	(A)3 -> (A)2	Deletion (tandem repeat)
Pholidota_longipes	Pholidota_pallida, Pholidota_wenshanica	125407	125407	121527	121527	1	(A)8 -> (A)7	Deletion (tandem repeat)
Pholidota_longipes	Pholidota_cantonensis, Pholidota_chinensis, Pholidota_leveillean, Pholidota_missionariorum, Pholidota_wenshanica, Pholidota_yunnanensis	125409	125409	121528	121528	1	(A)8 -> (A)7	Deletion (tandem repeat)
Pholidota_longipes	Pholidota_chinensis	125410	125413	121529	121532	4	(AA)4 -> (AA)2	Deletion (tandem repeat)
Pholidota_longipes	Pholidota_chinensis	125414	125414	121533	121533	1	(A)8 -> (A)7	Deletion (tandem repeat)
Pholidota_longipes	Pholidota_chinensis	125415	125415	121534	121534	1	(A)8 -> (A)7	Deletion (tandem repeat)
Pholidota_longipes	Pholidota_chinensis, Pholidota_imbricata, Pholidota_missionariorum, Pholidota_pallida, Pholidota_ventricosa, Pholidota_wenshanica, Pholidota_yunnanensis	126704	126705	122812	122813	2	(AA)5 -> (AA)4	Deletion (tandem repeat)
Pholidota_longipes	Pholidota_imbricata, Pholidota_pallida, Pholidota_ventricosa	126706	126706	122814	122814	1	(A)10 -> (A)9	Deletion (tandem repeat)
Pholidota_longipes	Pholidota_ventricosa	126815	126815	122919	122919	1	(G)4 -> (G)3	Deletion (tandem repeat)
Pholidota_longipes	Pholidota_imbricata, Pholidota_ventricosa	128487	128487	124577	124577	1	(A)9 -> (A)8	Deletion (tandem repeat)
Pholidota_longipes	Pholidota_ventricosa	128488	128491	124578	124581	4	(AA)4 -> (AA)2	Deletion (tandem repeat)
Pholidota_longipes	Pholidota_cantonensis, Pholidota_leveillean, Pholidota_missionariorum, Pholidota_ventricosa, Pholidota_wenshanica, Pholidota_yunnanensis	128492	128492	124582	124582	1	(A)9 -> (A)8	Deletion (tandem repeat)
Pholidota_longipes	Pholidota_articulata, Pholidota_cantonensis, Pholidota_chinensis, Pholidota_leveillean, Pholidota_missionariorum, Pholidota_ventricosa, Pholidota_wenshanica, Pholidota_yunnanensis	128493	128493	124583	124583	1	(A)9 -> (A)8	Deletion (tandem repeat)
Pholidota_longipes	Pholidota_missionariorum	128723	128723	124813	124813	1	(C)3 -> (C)2	Deletion (tandem repeat)
Pholidota_longipes	Pholidota_articulata	129080	129080	125163	125163	1	(A)7 -> (A)6	Deletion (tandem repeat)
Pholidota_longipes	Pholidota_imbricata, Pholidota_niana, Pholidota_pallida, Pholidota_protracta	129091	129091	125172	125172	1	(T)10 -> (T)9	Deletion (tandem repeat)
Pholidota_longipes	Pholidota_imbricata, Pholidota_niana, Pholidota_pallida, Pholidota_protracta	129092	129092	125173	125173	1	(T)10 -> (T)9	Deletion (tandem repeat)
Pholidota_longipes	Pholidota_imbricata	129093	129093	125174	125174	1	(T)10 -> (T)9	Deletion (tandem repeat)
Pholidota_longipes	Pholidota_articulata, Pholidota_cantonensis, Pholidota_chinensis, Pholidota_imbricata, Pholidota_leveillean, Pholidota_missionariorum, Pholidota_pallida, Pholidota_protracta, Pholidota_ventricosa, Pholidota_wenshanica	129213	129213	125282	125282	1	(A)10 -> (A)9	Deletion (tandem repeat)
Pholidota_longipes	Pholidota_articulata, Pholidota_cantonensis, Pholidota_chinensis, Pholidota_missionariorum	129214	129214	125283	125283	1	(A)10 -> (A)9	Deletion (tandem repeat)
Pholidota_longipes	Pholidota_articulata, Pholidota_chinensis, Pholidota_imbricata, Pholidota_leveillean, Pholidota_niana, Pholidota_pallida, Pholidota_protracta, Pholidota_yunnanensis	130983	130983	127052	127052	1	(T)9 -> (T)8	Deletion (tandem repeat)
Pholidota_longipes	Pholidota_articulata, Pholidota_chinensis, Pholidota_protracta	130984	130984	127053	127053	1	(T)9 -> (T)8	Deletion (tandem repeat)
Pholidota_longipes	Pholidota_articulata, Pholidota_missionariorum	131033	131033	127095	127095	1	(A)5 -> (A)4	Deletion (tandem repeat)
Pholidota_longipes	Pholidota_articulata, Pholidota_chinensis, Pholidota_missionariorum	131034	131034	127096	127096	1	(A)5 -> (A)4	Deletion (tandem repeat)
Pholidota_longipes	Pholidota_articulata, Pholidota_chinensis, Pholidota_imbricata, Pholidota_leveillean, Pholidota_missionariorum, Pholidota_pallida, Pholidota_protracta	131039	131039	127101	127101	1	(A)13 -> (A)12	Deletion (tandem repeat)
Pholidota_longipes	Pholidota_articulata, Pholidota_cantonensis, Pholidota_chinensis, Pholidota_imbricata, Pholidota_leveillean, Pholidota_missionariorum, Pholidota_pallida, Pholidota_protracta, Pholidota_wenshanica, Pholidota_yunnanensis	131040	131040	127102	127102	1	(A)13 -> (A)12	Deletion (tandem repeat)
Pholidota_longipes	Pholidota_articulata, Pholidota_cantonensis, Pholidota_chinensis, Pholidota_imbricata, Pholidota_leveillean, Pholidota_missionariorum, Pholidota_pallida, Pholidota_protracta, Pholidota_ventricosa, Pholidota_wenshanica, Pholidota_yunnanensis	131041	131041	127103	127103	1	(A)13 -> (A)12	Deletion (tandem repeat)
Pholidota_longipes	Pholidota_articulata, Pholidota_cantonensis, Pholidota_chinensis, Pholidota_leveillean, Pholidota_missionariorum, Pholidota_yunnanensis	131042	131042	127104	127104	1	(A)13 -> (A)12	Deletion (tandem repeat)
Pholidota_longipes	Pholidota_articulata, Pholidota_leveillean, Pholidota_missionariorum	131043	131044	127105	127106	2	(AA)6 -> (AA)5	Deletion (tandem repeat)
Pholidota_longipes	Pholidota_articulata, Pholidota_leveillean, Pholidota_missionariorum	131045	131045	127107	127107	1	(A)13 -> (A)12	Deletion (tandem repeat)
Pholidota_longipes	Pholidota_articulata, Pholidota_leveillean, Pholidota_missionariorum	131046	131046	127108	127108	1	(A)13 -> (A)12	Deletion (tandem repeat)
Pholidota_longipes	Pholidota_leveillean, Pholidota_wenshanica	131095	131095	127148	127148	1	(A)7 -> (A)6	Deletion (tandem repeat)
Pholidota_longipes	Pholidota_articulata, Pholidota_cantonensis, Pholidota_chinensis, Pholidota_imbricata, Pholidota_leveillean, Pholidota_missionariorum, Pholidota_pallida, Pholidota_protracta, Pholidota_ventricosa, Pholidota_wenshanica, Pholidota_yunnanensis	131144	131144	127192	127192	1	(A)4 -> (A)3	Deletion (tandem repeat)
Pholidota_longipes	Pholidota_missionariorum	131145	131145	127193	127193	1	(A)4 -> (A)3	Deletion (tandem repeat)
Pholidota_longipes	Pholidota_cantonensis, Pholidota_missionariorum	132610	132612	128640	128642	3	(TTT)3 -> (TTT)2	Deletion (tandem repeat)	ycf1 CDS	K ->	4657	AAA ->
Pholidota_longipes	Pholidota_missionariorum	132757	132758	128787	128788	2	(TT)4 -> (TT)3	Deletion (tandem repeat)	ycf1 CDS		4511
Pholidota_longipes	Pholidota_imbricata	133137	133137	129167	129167	1	(T)6 -> (T)5	Deletion (tandem repeat)	ycf1 CDS		4132
Pholidota_longipes	Pholidota_pallida	134812	134844	130707	130709	3	(TTT)3 -> (TTT)2	Deletion (tandem repeat)	ycf1 CDS	K ->	2590	AAA ->
Pholidota_longipes	Pholidota_imbricata	135540	135540	131387	131387	1	(T)3 -> (T)2	Deletion (tandem repeat)	ycf1 CDS		1912
Pholidota_longipes	Pholidota_articulata, Pholidota_cantonensis, Pholidota_chinensis, Pholidota_imbricata, Pholidota_leveillean, Pholidota_missionariorum, Pholidota_niana, Pholidota_pallida, Pholidota_protracta, Pholidota_ventricosa, Pholidota_wenshanica, Pholidota_yunnanensis	135965	135970	131758	131763	6	(TCTGTA)3 -> (TCTGTA)2	Deletion (tandem repeat)	ycf1 CDS	DTE -> E	1536	GAT,ACA,GAA -> GAA
Pholidota_longipes	Pholidota_chinensis	138037	138037	133782	133782	1	(C)3 -> (C)2	Deletion (tandem repeat)
Pholidota_longipes	Pholidota_articulata, Pholidota_chinensis, Pholidota_missionariorum	143992	143992	139727	139727	1	(C)9 -> (C)8	Deletion (tandem repeat)
Pholidota_longipes	Pholidota_ventricosa	147709	147709	143390	143390	1	(A)9 -> (A)8	Deletion (tandem repeat)
Pholidota_longipes	Pholidota_cantonensis, Pholidota_imbricata, Pholidota_leveillean, Pholidota_missionariorum, Pholidota_pallida, Pholidota_wenshanica, Pholidota_yunnanensis	155464	155466	151112	151114	3	(TCA)3 -> (TCA)2	Deletion (tandem repeat)	ycf2 CDS	D ->	5068	GAT ->
Pholidota_longipes	Pholidota_protracta	94	102	81	81	0	+TATGAATTC	Insertion
Pholidota_longipes	Pholidota_leveillean, Pholidota_wenshanica, Pholidota_yunnanensis	1326	1333	1304	1304	0	+TATACGAA	Insertion
Pholidota_longipes	Pholidota_articulata, Pholidota_cantonensis, Pholidota_imbricata, Pholidota_leveillean, Pholidota_missionariorum, Pholidota_wenshanica, Pholidota_yunnanensis	1375	1375	1341	1341	0	+G	Insertion
Pholidota_longipes	Pholidota_chinensis, Pholidota_pallida	1375	1375	1341	1341	0	+T	Insertion
Pholidota_longipes	Pholidota_articulata	1411	1412	1376	1376	0	+AG	Insertion
Pholidota_longipes	Pholidota_chinensis	1413	1413	1376	1376	0	+T	Insertion
Pholidota_longipes	Pholidota_cantonensis	1673	1680	1632	1632	0	+TACGATAT	Insertion
Pholidota_longipes	Pholidota_cantonensis	3322	3327	3273	3273	0	+ATTTAT	Insertion	matK CDS		3
Pholidota_longipes	Pholidota_protracta	3453	3453	3398	3398	0	+A	Insertion
Pholidota_longipes	Pholidota_articulata, Pholidota_cantonensis, Pholidota_chinensis, Pholidota_imbricata, Pholidota_leveillean, Pholidota_missionariorum, Pholidota_pallida, Pholidota_ventricosa, Pholidota_wenshanica, Pholidota_yunnanensis	3453	3453	3398	3398	0	+C	Insertion
Pholidota_longipes	Pholidota_niana	3465	3465	3409	3409	0	+T	Insertion
Pholidota_longipes	Pholidota_articulata, Pholidota_chinensis, Pholidota_imbricata	3607	3607	3550	3550	0	+T	Insertion
Pholidota_longipes	Pholidota_articulata, Pholidota_chinensis, Pholidota_imbricata	3609	3609	3550	3550	0	+T	Insertion
Pholidota_longipes	Pholidota_articulata, Pholidota_chinensis, Pholidota_imbricata, Pholidota_pallida	3610	3613	3550	3550	0	+ATAC	Insertion
Pholidota_longipes	Pholidota_imbricata	3625	3638	3561	3561	0	+ATACTGTACTGTGA	Insertion
Pholidota_longipes	Pholidota_chinensis	3771	3771	3691	3691	0	+A	Insertion
Pholidota_longipes	Pholidota_articulata, Pholidota_cantonensis, Pholidota_chinensis, Pholidota_imbricata, Pholidota_leveillean, Pholidota_missionariorum, Pholidota_pallida, Pholidota_ventricosa, Pholidota_wenshanica, Pholidota_yunnanensis	3795	3797	3714	3714	0	+TTT	Insertion
Pholidota_longipes	Pholidota_ventricosa	3798	3798	3714	3714	0	+A	Insertion
Pholidota_longipes	Pholidota_articulata, Pholidota_cantonensis, Pholidota_chinensis, Pholidota_imbricata, Pholidota_leveillean, Pholidota_missionariorum, Pholidota_pallida, Pholidota_wenshanica, Pholidota_yunnanensis	3798	3798	3714	3714	0	+G	Insertion
Pholidota_longipes	Pholidota_articulata, Pholidota_cantonensis, Pholidota_chinensis, Pholidota_imbricata, Pholidota_leveillean, Pholidota_missionariorum, Pholidota_pallida, Pholidota_ventricosa, Pholidota_wenshanica, Pholidota_yunnanensis	3799	3800	3714	3714	0	+TT	Insertion
Pholidota_longipes	Pholidota_cantonensis, Pholidota_leveillean, Pholidota_missionariorum, Pholidota_ventricosa, Pholidota_wenshanica, Pholidota_yunnanensis	3801	3801	3714	3714	0	+A	Insertion
Pholidota_longipes	Pholidota_articulata, Pholidota_chinensis, Pholidota_imbricata, Pholidota_pallida	3801	3801	3714	3714	0	+C	Insertion
Pholidota_longipes	Pholidota_imbricata	3802	3802	3714	3714	0	+C	Insertion
Pholidota_longipes	Pholidota_articulata, Pholidota_cantonensis, Pholidota_chinensis, Pholidota_imbricata, Pholidota_leveillean, Pholidota_missionariorum, Pholidota_pallida, Pholidota_ventricosa, Pholidota_wenshanica, Pholidota_yunnanensis	3803	3806	3714	3714	0	+TTTC	Insertion
Pholidota_longipes	Pholidota_ventricosa	3807	3807	3714	3714	0	+C	Insertion
Pholidota_longipes	Pholidota_articulata, Pholidota_cantonensis, Pholidota_chinensis, Pholidota_leveillean, Pholidota_missionariorum, Pholidota_ventricosa, Pholidota_wenshanica, Pholidota_yunnanensis	3808	3811	3714	3714	0	+TTTC	Insertion
Pholidota_longipes	Pholidota_missionariorum	3812	3817	3714	3714	0	+CTTGTT	Insertion
Pholidota_longipes	Pholidota_articulata	4015	4015	3909	3909	0	+G	Insertion
Pholidota_longipes	Pholidota_imbricata	4247	4252	4137	4137	0	+AAAGAT	Insertion
Pholidota_longipes	Pholidota_ventricosa	4298	4303	4182	4182	0	+TTTCTA	Insertion
Pholidota_longipes	Pholidota_imbricata, Pholidota_pallida	4496	4502	4374	4374	0	+GATTCAT	Insertion
Pholidota_longipes	Pholidota_ventricosa	4860	4876	4727	4727	0	+GAAAGATTACCCCCCCT	Insertion
Pholidota_longipes	Pholidota_wenshanica	4934	4934	4784	4784	0	+G	Insertion
Pholidota_longipes	Pholidota_cantonensis, Pholidota_missionariorum	4935	4935	4784	4784	0	+G	Insertion
Pholidota_longipes	Pholidota_yunnanensis	4936	4936	4784	4784	0	+C	Insertion
Pholidota_longipes	Pholidota_pallida, Pholidota_ventricosa	5399	5404	5242	5242	0	+ATCTAT	Insertion
Pholidota_longipes	Pholidota_pallida	5405	5405	5242	5242	0	+A	Insertion
Pholidota_longipes	Pholidota_ventricosa	5405	5405	5242	5242	0	+C	Insertion
Pholidota_longipes	Pholidota_pallida, Pholidota_ventricosa	5406	5406	5242	5242	0	+T	Insertion
Pholidota_longipes	Pholidota_pallida	5407	5408	5242	5242	0	+AG	Insertion
Pholidota_longipes	Pholidota_leveillean, Pholidota_yunnanensis	5613	5626	5434	5434	0	+TTTCAGATCTCTTT	Insertion
Pholidota_longipes	Pholidota_pallida	6377	6391	6177	6177	0	+CTATGGATAGATAAG	Insertion
Pholidota_longipes	Pholidota_imbricata	6443	6449	6228	6228	0	+ATATTTT	Insertion
Pholidota_longipes	Pholidota_imbricata	6560	6560	6338	6338	0	+A	Insertion
Pholidota_longipes	Pholidota_imbricata, Pholidota_leveillean, Pholidota_missionariorum, Pholidota_pallida, Pholidota_ventricosa, Pholidota_wenshanica, Pholidota_yunnanensis	6569	6570	6346	6346	0	+TC	Insertion
Pholidota_longipes	Pholidota_articulata, Pholidota_chinensis, Pholidota_ventricosa	6763	6772	6535	6535	0	+AGATAATCTT	Insertion
Pholidota_longipes	Pholidota_articulata, Pholidota_chinensis	6773	6773	6535	6535	0	+C	Insertion
Pholidota_longipes	Pholidota_chinensis	6837	6855	6598	6598	0	+AATTATGTATTTCTTTATT	Insertion
Pholidota_longipes	Pholidota_cantonensis, Pholidota_leveillean, Pholidota_yunnanensis	6905	6908	6647	6647	0	+ATTA	Insertion
Pholidota_longipes	Pholidota_leveillean, Pholidota_yunnanensis	6909	6914	6647	6647	0	+AAAATT	Insertion
Pholidota_longipes	Pholidota_yunnanensis	6915	6921	6647	6647	0	+TATAATA	Insertion
Pholidota_longipes	Pholidota_cantonensis	6922	6922	6647	6647	0	+A	Insertion
Pholidota_longipes	Pholidota_leveillean, Pholidota_wenshanica, Pholidota_yunnanensis	6922	6922	6647	6647	0	+T	Insertion
Pholidota_longipes	Pholidota_cantonensis, Pholidota_leveillean, Pholidota_wenshanica, Pholidota_yunnanensis	6923	6923	6647	6647	0	+A	Insertion
Pholidota_longipes	Pholidota_cantonensis	6924	6924	6647	6647	0	+A	Insertion
Pholidota_longipes	Pholidota_wenshanica	6924	6924	6647	6647	0	+G	Insertion
Pholidota_longipes	Pholidota_leveillean, Pholidota_yunnanensis	6924	6924	6647	6647	0	+T	Insertion
Pholidota_longipes	Pholidota_cantonensis, Pholidota_leveillean, Pholidota_wenshanica, Pholidota_yunnanensis	6925	6925	6647	6647	0	+A	Insertion
Pholidota_longipes	Pholidota_leveillean, Pholidota_wenshanica, Pholidota_yunnanensis	6926	6926	6647	6647	0	+A	Insertion
Pholidota_longipes	Pholidota_cantonensis	6926	6926	6647	6647	0	+G	Insertion
Pholidota_longipes	Pholidota_cantonensis	6927	6927	6647	6647	0	+A	Insertion
Pholidota_longipes	Pholidota_leveillean, Pholidota_wenshanica, Pholidota_yunnanensis	6927	6927	6647	6647	0	+T	Insertion
Pholidota_longipes	Pholidota_ventricosa	6965	6972	6683	6683	0	+ATATTAAA	Insertion
Pholidota_longipes	Pholidota_pallida, Pholidota_ventricosa	7021	7025	6731	6731	0	+TATGA	Insertion
Pholidota_longipes	Pholidota_pallida	7026	7035	6731	6731	0	+GATATGAATT	Insertion
Pholidota_longipes	Pholidota_pallida, Pholidota_ventricosa	7036	7037	6731	6731	0	+AT	Insertion
Pholidota_longipes	Pholidota_pallida	7038	7038	6731	6731	0	+G	Insertion
Pholidota_longipes	Pholidota_ventricosa	7039	7039	6731	6731	0	+T	Insertion
Pholidota_longipes	Pholidota_pallida, Pholidota_ventricosa	7040	7041	6731	6731	0	+AT	Insertion
Pholidota_longipes	Pholidota_ventricosa	7042	7042	6731	6731	0	+T	Insertion
Pholidota_longipes	Pholidota_ventricosa	7043	7043	6731	6731	0	+C	Insertion
Pholidota_longipes	Pholidota_pallida	7043	7043	6731	6731	0	+T	Insertion
Pholidota_longipes	Pholidota_pallida	7044	7044	6731	6731	0	+T	Insertion
Pholidota_longipes	Pholidota_pallida, Pholidota_ventricosa	7045	7045	6731	6731	0	+T	Insertion
Pholidota_longipes	Pholidota_cantonensis, Pholidota_imbricata, Pholidota_leveillean, Pholidota_missionariorum, Pholidota_pallida, Pholidota_yunnanensis	7369	7369	7054	7054	0	+T	Insertion
Pholidota_longipes	Pholidota_imbricata	7370	7371	7054	7054	0	+AA	Insertion
Pholidota_longipes	Pholidota_imbricata, Pholidota_leveillean, Pholidota_wenshanica	7372	7372	7054	7054	0	+A	Insertion
Pholidota_longipes	Pholidota_cantonensis, Pholidota_missionariorum	8400	8400	8077	8077	0	+T	Insertion
Pholidota_longipes	Pholidota_imbricata, Pholidota_pallida, Pholidota_protracta	8545	8549	8220	8220	0	+ATAGT	Insertion
Pholidota_longipes	Pholidota_protracta	8550	8555	8220	8220	0	+GTATAG	Insertion
Pholidota_longipes	Pholidota_articulata, Pholidota_cantonensis, Pholidota_chinensis, Pholidota_imbricata, Pholidota_leveillean, Pholidota_missionariorum, Pholidota_pallida, Pholidota_ventricosa, Pholidota_wenshanica, Pholidota_yunnanensis	8779	8779	8441	8441	0	+A	Insertion
Pholidota_longipes	Pholidota_ventricosa	8819	8841	8480	8480	0	+CTAGATAAAGATAAAAATAGATC	Insertion
Pholidota_longipes	Pholidota_articulata, Pholidota_chinensis	9107	9114	8742	8742	0	+CCAATAGA	Insertion
Pholidota_longipes	Pholidota_ventricosa	9187	9192	8814	8814	0	+TAAGTA	Insertion
Pholidota_longipes	Pholidota_pallida	9361	9374	8982	8982	0	+ACTATATTAATATG	Insertion
Pholidota_longipes	Pholidota_cantonensis, Pholidota_leveillean, Pholidota_wenshanica, Pholidota_yunnanensis	9387	9387	8994	8994	0	+A	Insertion
Pholidota_longipes	Pholidota_articulata	9387	9387	8994	8994	0	+T	Insertion
Pholidota_longipes	Pholidota_articulata, Pholidota_cantonensis, Pholidota_leveillean, Pholidota_wenshanica, Pholidota_yunnanensis	9388	9389	8994	8994	0	+AT	Insertion
Pholidota_longipes	Pholidota_cantonensis, Pholidota_leveillean, Pholidota_wenshanica, Pholidota_yunnanensis	9390	9390	8994	8994	0	+A	Insertion
Pholidota_longipes	Pholidota_articulata	9390	9390	8994	8994	0	+T	Insertion
Pholidota_longipes	Pholidota_articulata	9391	9391	8994	8994	0	+C	Insertion
Pholidota_longipes	Pholidota_cantonensis, Pholidota_leveillean, Pholidota_wenshanica, Pholidota_yunnanensis	9391	9391	8994	8994	0	+T	Insertion
Pholidota_longipes	Pholidota_cantonensis, Pholidota_leveillean, Pholidota_wenshanica, Pholidota_yunnanensis	9392	9392	8994	8994	0	+G	Insertion
Pholidota_longipes	Pholidota_articulata	9392	9392	8994	8994	0	+T	Insertion
Pholidota_longipes	Pholidota_articulata, Pholidota_cantonensis, Pholidota_leveillean, Pholidota_wenshanica, Pholidota_yunnanensis	9393	9395	8994	8994	0	+ATA	Insertion
Pholidota_longipes	Pholidota_articulata	9396	9396	8994	8994	0	+T	Insertion
Pholidota_longipes	Pholidota_ventricosa	9439	9443	9036	9036	0	+TAAAT	Insertion
Pholidota_longipes	Pholidota_imbricata	9621	9633	9210	9210	0	+AGTACACTATTTA	Insertion
Pholidota_longipes	Pholidota_articulata, Pholidota_chinensis	9677	9679	9253	9253	0	+TTC	Insertion
Pholidota_longipes	Pholidota_articulata, Pholidota_chinensis	10085	10090	9656	9656	0	+AATTCT	Insertion
Pholidota_longipes	Pholidota_ventricosa	10634	10639	10198	10198	0	+ATACAG	Insertion
Pholidota_longipes	Pholidota_articulata	10831	10841	10389	10389	0	+TTTCTATATAT	Insertion
Pholidota_longipes	Pholidota_imbricata, Pholidota_missionariorum, Pholidota_pallida	10858	10863	10405	10405	0	+CTAGAT	Insertion
Pholidota_longipes	Pholidota_imbricata, Pholidota_pallida	10864	10875	10405	10405	0	+TCTATATATCTA	Insertion
Pholidota_longipes	Pholidota_missionariorum	10876	10876	10405	10405	0	+A	Insertion
Pholidota_longipes	Pholidota_missionariorum	10877	10877	10405	10405	0	+G	Insertion
Pholidota_longipes	Pholidota_articulata	13325	13325	12848	12848	0	+T	Insertion
Pholidota_longipes	Pholidota_imbricata	13513	13522	13028	13028	0	+CTTTTTTATA	Insertion
Pholidota_longipes	Pholidota_ventricosa, Pholidota_yunnanensis	13591	13593	13096	13096	0	+GGG	Insertion
Pholidota_longipes	Pholidota_articulata, Pholidota_chinensis	13709	13709	13210	13210	0	+A	Insertion
Pholidota_longipes	Pholidota_leveillean, Pholidota_yunnanensis	14280	14280	13780	13780	0	+C	Insertion
Pholidota_longipes	Pholidota_articulata, Pholidota_cantonensis, Pholidota_chinensis, Pholidota_imbricata, Pholidota_leveillean, Pholidota_missionariorum, Pholidota_pallida, Pholidota_ventricosa, Pholidota_wenshanica, Pholidota_yunnanensis	14626	14633	14116	14116	0	+TTAGTACT	Insertion
Pholidota_longipes	Pholidota_pallida	14634	14634	14116	14116	0	+G	Insertion
Pholidota_longipes	Pholidota_articulata, Pholidota_cantonensis, Pholidota_chinensis, Pholidota_imbricata, Pholidota_leveillean, Pholidota_missionariorum, Pholidota_ventricosa, Pholidota_wenshanica, Pholidota_yunnanensis	14634	14634	14116	14116	0	+T	Insertion
Pholidota_longipes	Pholidota_articulata, Pholidota_chinensis, Pholidota_imbricata, Pholidota_leveillean, Pholidota_missionariorum, Pholidota_pallida, Pholidota_ventricosa, Pholidota_wenshanica, Pholidota_yunnanensis	14635	14664	14116	14116	0	+AATCTACTTCTTTTTCTACTTCTACTTTTA	Insertion
Pholidota_longipes	Pholidota_articulata, Pholidota_cantonensis, Pholidota_chinensis, Pholidota_leveillean, Pholidota_missionariorum, Pholidota_ventricosa, Pholidota_wenshanica, Pholidota_yunnanensis	14665	14665	14116	14116	0	+C	Insertion
Pholidota_longipes	Pholidota_imbricata, Pholidota_pallida	14665	14665	14116	14116	0	+T	Insertion
Pholidota_longipes	Pholidota_articulata, Pholidota_cantonensis, Pholidota_chinensis, Pholidota_imbricata, Pholidota_leveillean, Pholidota_missionariorum, Pholidota_pallida, Pholidota_ventricosa, Pholidota_wenshanica, Pholidota_yunnanensis	14666	14684	14116	14116	0	+TATTTACTTTACTACACTT	Insertion
Pholidota_longipes	Pholidota_ventricosa	14685	14685	14116	14116	0	+C	Insertion
Pholidota_longipes	Pholidota_articulata, Pholidota_cantonensis, Pholidota_chinensis, Pholidota_imbricata, Pholidota_leveillean, Pholidota_missionariorum, Pholidota_pallida, Pholidota_ventricosa, Pholidota_wenshanica, Pholidota_yunnanensis	14686	14690	14116	14116	0	+TTTTT	Insertion
Pholidota_longipes	Pholidota_cantonensis, Pholidota_chinensis, Pholidota_imbricata, Pholidota_leveillean, Pholidota_missionariorum, Pholidota_pallida, Pholidota_ventricosa, Pholidota_wenshanica, Pholidota_yunnanensis	14691	14691	14116	14116	0	+C	Insertion
Pholidota_longipes	Pholidota_articulata, Pholidota_cantonensis, Pholidota_chinensis, Pholidota_imbricata, Pholidota_leveillean, Pholidota_missionariorum, Pholidota_pallida, Pholidota_ventricosa, Pholidota_wenshanica, Pholidota_yunnanensis	14692	14695	14116	14116	0	+CTTT	Insertion
Pholidota_longipes	Pholidota_imbricata, Pholidota_pallida	14696	14696	14116	14116	0	+C	Insertion
Pholidota_longipes	Pholidota_articulata, Pholidota_cantonensis, Pholidota_chinensis, Pholidota_leveillean, Pholidota_missionariorum, Pholidota_ventricosa, Pholidota_wenshanica, Pholidota_yunnanensis	14696	14696	14116	14116	0	+T	Insertion
Pholidota_longipes	Pholidota_articulata, Pholidota_cantonensis, Pholidota_chinensis, Pholidota_imbricata, Pholidota_leveillean, Pholidota_missionariorum, Pholidota_pallida, Pholidota_ventricosa, Pholidota_wenshanica, Pholidota_yunnanensis	14697	14707	14116	14116	0	+TTGATCTTTAT	Insertion
Pholidota_longipes	Pholidota_articulata, Pholidota_cantonensis, Pholidota_chinensis, Pholidota_leveillean, Pholidota_missionariorum, Pholidota_ventricosa, Pholidota_wenshanica, Pholidota_yunnanensis	14708	14708	14116	14116	0	+C	Insertion
Pholidota_longipes	Pholidota_articulata, Pholidota_cantonensis, Pholidota_chinensis, Pholidota_imbricata, Pholidota_leveillean, Pholidota_missionariorum, Pholidota_pallida, Pholidota_ventricosa, Pholidota_wenshanica, Pholidota_yunnanensis	14709	14716	14116	14116	0	+ACTAAAAT	Insertion
Pholidota_longipes	Pholidota_cantonensis, Pholidota_chinensis, Pholidota_imbricata, Pholidota_leveillean, Pholidota_missionariorum, Pholidota_pallida, Pholidota_ventricosa, Pholidota_wenshanica, Pholidota_yunnanensis	14717	14717	14116	14116	0	+C	Insertion
Pholidota_longipes	Pholidota_articulata, Pholidota_cantonensis, Pholidota_chinensis, Pholidota_imbricata, Pholidota_leveillean, Pholidota_missionariorum, Pholidota_pallida, Pholidota_ventricosa, Pholidota_wenshanica, Pholidota_yunnanensis	14718	14723	14116	14116	0	+TATCGG	Insertion
Pholidota_longipes	Pholidota_imbricata	14772	14781	14164	14164	0	+CCATTTGGAG	Insertion
Pholidota_longipes	Pholidota_articulata, Pholidota_chinensis	15078	15089	14460	14460	0	+TTCTGTAACCAT	Insertion
Pholidota_longipes	Pholidota_articulata, Pholidota_cantonensis, Pholidota_chinensis, Pholidota_imbricata, Pholidota_leveillean, Pholidota_missionariorum, Pholidota_niana, Pholidota_pallida, Pholidota_protracta, Pholidota_ventricosa, Pholidota_wenshanica, Pholidota_yunnanensis	15303	15312	14667	14667	0	+GATAAGCTTC	Insertion
Pholidota_longipes	Pholidota_imbricata	18673	18675	18015	18015	0	+TCC	Insertion	rpoC2 CDS	E -> EE	2793	GAA -> GAG,GAA
Pholidota_longipes	Pholidota_chinensis	21451	21453	20790	20790	0	+TCG	Insertion	rpoC2 CDS	D -> DD	18	GAT -> GAC,GAT
Pholidota_longipes	Pholidota_ventricosa	21642	21647	20978	20978	0	+TTTTTA	Insertion
Pholidota_longipes	Pholidota_articulata, Pholidota_chinensis	21980	21985	21310	21310	0	+TTTTTT	Insertion	rpoC1 CDS	K -> KKK	1737	AAA -> AAA,AAA,AAA
Pholidota_longipes	Pholidota_protracta	23836	23837	23160	23160	1	C -> AT	Insertion
Pholidota_longipes	Pholidota_cantonensis	26362	26367	25685	25685	0	+CAGATA	Insertion	rpoB CDS	E -> VSE	1376	GAG -> GTA,TCT,GAG
Pholidota_longipes	Pholidota_missionariorum	28942	28950	28257	28257	0	+GGAAAAGGA	Insertion
Pholidota_longipes	Pholidota_ventricosa	29080	29080	28386	28386	0	+A	Insertion
Pholidota_longipes	Pholidota_cantonensis, Pholidota_missionariorum	29080	29080	28386	28386	0	+C	Insertion
Pholidota_longipes	Pholidota_cantonensis, Pholidota_missionariorum, Pholidota_ventricosa	29081	29082	28386	28386	0	+TA	Insertion
Pholidota_longipes	Pholidota_ventricosa	29083	29083	28386	28386	0	+A	Insertion
Pholidota_longipes	Pholidota_missionariorum	29083	29083	28386	28386	0	+G	Insertion
Pholidota_longipes	Pholidota_cantonensis, Pholidota_missionariorum	29084	29084	28386	28386	0	+A	Insertion
Pholidota_longipes	Pholidota_cantonensis, Pholidota_missionariorum	29086	29086	28386	28386	0	+A	Insertion
Pholidota_longipes	Pholidota_chinensis	29094	29094	28393	28393	0	+T	Insertion
Pholidota_longipes	Pholidota_yunnanensis	29115	29124	28413	28413	0	+TAGATAGATT	Insertion
Pholidota_longipes	Pholidota_imbricata, Pholidota_pallida, Pholidota_protracta, Pholidota_ventricosa	29149	29149	28437	28437	0	+T	Insertion
Pholidota_longipes	Pholidota_ventricosa	29150	29158	28437	28437	0	+ATTAAGTAT	Insertion
Pholidota_longipes	Pholidota_imbricata, Pholidota_pallida, Pholidota_protracta, Pholidota_ventricosa	29159	29159	28437	28437	0	+A	Insertion
Pholidota_longipes	Pholidota_pallida	29195	29214	28472	28472	0	+TATATAAATCTAATCTAAAG	Insertion
Pholidota_longipes	Pholidota_pallida	29215	29215	28472	28472	0	+A	Insertion
Pholidota_longipes	Pholidota_ventricosa	29215	29215	28472	28472	0	+T	Insertion
Pholidota_longipes	Pholidota_pallida, Pholidota_ventricosa	29216	29220	28472	28472	0	+AAATA	Insertion
Pholidota_longipes	Pholidota_articulata, Pholidota_chinensis, Pholidota_imbricata, Pholidota_pallida	29748	29749	28998	28998	0	+TA	Insertion
Pholidota_longipes	Pholidota_imbricata, Pholidota_pallida	29750	29750	28998	28998	0	+G	Insertion
Pholidota_longipes	Pholidota_articulata, Pholidota_chinensis	29750	29750	28998	28998	0	+T	Insertion
Pholidota_longipes	Pholidota_articulata, Pholidota_chinensis, Pholidota_imbricata, Pholidota_pallida	29751	29752	28998	28998	0	+AA	Insertion
Pholidota_longipes	Pholidota_imbricata, Pholidota_pallida	29753	29753	28998	28998	0	+C	Insertion
Pholidota_longipes	Pholidota_articulata, Pholidota_chinensis	29753	29753	28998	28998	0	+T	Insertion
Pholidota_longipes	Pholidota_articulata	29764	29770	29008	29008	0	+TTAATAT	Insertion
Pholidota_longipes	Pholidota_imbricata	30100	30107	29335	29335	0	+TAAAGAAA	Insertion
Pholidota_longipes	Pholidota_yunnanensis	30383	30390	29610	29610	0	+TTAAAAAT	Insertion
Pholidota_longipes	Pholidota_cantonensis, Pholidota_missionariorum	30467	30476	29686	29686	0	+TATATCTATA	Insertion
Pholidota_longipes	Pholidota_pallida	30495	30495	29704	29704	0	+A	Insertion
Pholidota_longipes	Pholidota_imbricata	30495	30495	29704	29704	0	+C	Insertion
Pholidota_longipes	Pholidota_imbricata, Pholidota_pallida	30496	30497	29704	29704	0	+TT	Insertion
Pholidota_longipes	Pholidota_imbricata	30498	30498	29704	29704	0	+A	Insertion
Pholidota_longipes	Pholidota_pallida	30498	30498	29704	29704	0	+C	Insertion
Pholidota_longipes	Pholidota_imbricata, Pholidota_pallida	30499	30500	29704	29704	0	+TT	Insertion
Pholidota_longipes	Pholidota_imbricata	30501	30501	29704	29704	0	+A	Insertion
Pholidota_longipes	Pholidota_pallida	30501	30501	29704	29704	0	+C	Insertion
Pholidota_longipes	Pholidota_imbricata, Pholidota_pallida	30502	30518	29704	29704	0	+TTTATTCTATATATTAG	Insertion
Pholidota_longipes	Pholidota_pallida	30519	30526	29704	29704	0	+TTTCTATA	Insertion
Pholidota_longipes	Pholidota_imbricata, Pholidota_pallida	30659	30667	29836	29836	0	+ATTTCCTAC	Insertion
Pholidota_longipes	Pholidota_imbricata	30668	30674	29836	29836	0	+ATTAATT	Insertion
Pholidota_longipes	Pholidota_articulata, Pholidota_chinensis	31115	31118	30276	30276	0	+AAAG	Insertion
Pholidota_longipes	Pholidota_chinensis	31473	31480	30620	30620	0	+TTAAATAG	Insertion
Pholidota_longipes	Pholidota_articulata, Pholidota_chinensis	31617	31617	30754	30754	0	+A	Insertion
Pholidota_longipes	Pholidota_articulata, Pholidota_cantonensis, Pholidota_chinensis, Pholidota_imbricata, Pholidota_leveillean, Pholidota_missionariorum, Pholidota_pallida, Pholidota_wenshanica, Pholidota_yunnanensis	31618	31619	30754	30754	0	+TA	Insertion
Pholidota_longipes	Pholidota_cantonensis, Pholidota_imbricata, Pholidota_leveillean, Pholidota_missionariorum, Pholidota_pallida, Pholidota_wenshanica, Pholidota_yunnanensis	31620	31620	30754	30754	0	+C	Insertion
Pholidota_longipes	Pholidota_chinensis	31621	31621	30754	30754	0	+A	Insertion
Pholidota_longipes	Pholidota_articulata	31621	31621	30754	30754	0	+C	Insertion
Pholidota_longipes	Pholidota_wenshanica	31644	31671	30775	30775	0	+TTATCTTATATATAAAATATACATAAAA	Insertion
Pholidota_longipes	Pholidota_missionariorum	32404	32405	31507	31507	0	+AG	Insertion
Pholidota_longipes	Pholidota_ventricosa	32599	32609	31700	31700	0	+ATAGATATGGA	Insertion
Pholidota_longipes	Pholidota_cantonensis, Pholidota_leveillean, Pholidota_missionariorum, Pholidota_wenshanica, Pholidota_yunnanensis	32645	32652	31735	31735	0	+CTAGTAAT	Insertion
Pholidota_longipes	Pholidota_wenshanica	33089	33095	32171	32171	0	+TCAATAT	Insertion
Pholidota_longipes	Pholidota_missionariorum	33251	33261	32326	32326	0	+ACTATATCACT	Insertion
Pholidota_longipes	Pholidota_articulata, Pholidota_imbricata, Pholidota_pallida, Pholidota_protracta, Pholidota_ventricosa	33307	33307	32371	32371	0	+G	Insertion
Pholidota_longipes	Pholidota_leveillean, Pholidota_wenshanica, Pholidota_yunnanensis	33307	33307	32371	32371	0	+T	Insertion
Pholidota_longipes	Pholidota_articulata	33322	33323	32385	32385	0	+TG	Insertion
Pholidota_longipes	Pholidota_articulata, Pholidota_cantonensis, Pholidota_imbricata, Pholidota_leveillean, Pholidota_missionariorum, Pholidota_niana, Pholidota_pallida, Pholidota_protracta, Pholidota_ventricosa, Pholidota_wenshanica, Pholidota_yunnanensis	33549	33557	32610	32610	0	+GTATACTAT	Insertion
Pholidota_longipes	Pholidota_protracta, Pholidota_ventricosa	33558	33560	32610	32610	0	+AGA	Insertion
Pholidota_longipes	Pholidota_protracta	33561	33573	32610	32610	0	+AATAGTCTATTTC	Insertion
Pholidota_longipes	Pholidota_protracta, Pholidota_ventricosa	33574	33577	32610	32610	0	+ATAT	Insertion
Pholidota_longipes	Pholidota_protracta	33578	33579	32610	32610	0	+TA	Insertion
Pholidota_longipes	Pholidota_articulata, Pholidota_cantonensis, Pholidota_chinensis, Pholidota_imbricata, Pholidota_leveillean, Pholidota_missionariorum, Pholidota_niana, Pholidota_pallida, Pholidota_protracta, Pholidota_ventricosa, Pholidota_wenshanica, Pholidota_yunnanensis	33580	33580	32610	32610	0	+A	Insertion
Pholidota_longipes	Pholidota_articulata, Pholidota_chinensis, Pholidota_imbricata, Pholidota_leveillean, Pholidota_missionariorum, Pholidota_niana, Pholidota_pallida, Pholidota_protracta, Pholidota_ventricosa, Pholidota_wenshanica, Pholidota_yunnanensis	33581	33581	32610	32610	0	+G	Insertion
Pholidota_longipes	Pholidota_cantonensis	33581	33581	32610	32610	0	+T	Insertion
Pholidota_longipes	Pholidota_articulata, Pholidota_cantonensis, Pholidota_chinensis, Pholidota_imbricata, Pholidota_leveillean, Pholidota_missionariorum, Pholidota_niana, Pholidota_pallida, Pholidota_protracta, Pholidota_ventricosa, Pholidota_wenshanica, Pholidota_yunnanensis	33582	33586	32610	32610	0	+AAATA	Insertion
Pholidota_longipes	Pholidota_articulata, Pholidota_cantonensis, Pholidota_imbricata, Pholidota_leveillean, Pholidota_missionariorum, Pholidota_niana, Pholidota_pallida, Pholidota_protracta, Pholidota_wenshanica, Pholidota_yunnanensis	33587	33587	32610	32610	0	+G	Insertion
Pholidota_longipes	Pholidota_ventricosa	33587	33587	32610	32610	0	+T	Insertion
Pholidota_longipes	Pholidota_articulata, Pholidota_cantonensis, Pholidota_imbricata, Pholidota_leveillean, Pholidota_missionariorum, Pholidota_niana, Pholidota_pallida, Pholidota_protracta, Pholidota_ventricosa, Pholidota_wenshanica, Pholidota_yunnanensis	33588	33588	32610	32610	0	+T	Insertion
Pholidota_longipes	Pholidota_articulata, Pholidota_cantonensis, Pholidota_imbricata, Pholidota_leveillean, Pholidota_missionariorum, Pholidota_pallida, Pholidota_wenshanica, Pholidota_yunnanensis	33589	33589	32610	32610	0	+A	Insertion
Pholidota_longipes	Pholidota_niana, Pholidota_protracta, Pholidota_ventricosa	33589	33589	32610	32610	0	+C	Insertion
Pholidota_longipes	Pholidota_articulata, Pholidota_cantonensis, Pholidota_imbricata, Pholidota_leveillean, Pholidota_missionariorum, Pholidota_niana, Pholidota_pallida, Pholidota_protracta, Pholidota_ventricosa, Pholidota_wenshanica, Pholidota_yunnanensis	33590	33592	32610	32610	0	+TAT	Insertion
Pholidota_longipes	Pholidota_imbricata, Pholidota_pallida	33593	33593	32610	32610	0	+C	Insertion
Pholidota_longipes	Pholidota_articulata, Pholidota_cantonensis, Pholidota_leveillean, Pholidota_missionariorum, Pholidota_niana, Pholidota_protracta, Pholidota_ventricosa, Pholidota_wenshanica, Pholidota_yunnanensis	33593	33593	32610	32610	0	+T	Insertion
Pholidota_longipes	Pholidota_articulata, Pholidota_cantonensis, Pholidota_imbricata, Pholidota_leveillean, Pholidota_missionariorum, Pholidota_niana, Pholidota_pallida, Pholidota_protracta, Pholidota_ventricosa, Pholidota_wenshanica, Pholidota_yunnanensis	33594	33595	32610	32610	0	+TC	Insertion
Pholidota_longipes	Pholidota_niana, Pholidota_protracta	33596	33596	32610	32610	0	+A	Insertion
Pholidota_longipes	Pholidota_articulata, Pholidota_cantonensis, Pholidota_chinensis, Pholidota_imbricata, Pholidota_leveillean, Pholidota_missionariorum, Pholidota_niana, Pholidota_pallida, Pholidota_protracta, Pholidota_ventricosa, Pholidota_wenshanica, Pholidota_yunnanensis	33597	33612	32610	32610	0	+TATTATAGTAATATGA	Insertion
Pholidota_longipes	Pholidota_articulata, Pholidota_cantonensis, Pholidota_chinensis, Pholidota_imbricata, Pholidota_leveillean, Pholidota_missionariorum, Pholidota_niana, Pholidota_pallida, Pholidota_protracta, Pholidota_wenshanica, Pholidota_yunnanensis	33613	33613	32610	32610	0	+A	Insertion
Pholidota_longipes	Pholidota_ventricosa	33613	33613	32610	32610	0	+G	Insertion
Pholidota_longipes	Pholidota_articulata, Pholidota_cantonensis, Pholidota_chinensis, Pholidota_imbricata, Pholidota_leveillean, Pholidota_missionariorum, Pholidota_niana, Pholidota_pallida, Pholidota_protracta, Pholidota_ventricosa, Pholidota_wenshanica, Pholidota_yunnanensis	33614	33617	32610	32610	0	+ATAT	Insertion
Pholidota_longipes	Pholidota_leveillean, Pholidota_wenshanica, Pholidota_yunnanensis	33618	33618	32610	32610	0	+C	Insertion
Pholidota_longipes	Pholidota_articulata, Pholidota_chinensis, Pholidota_imbricata, Pholidota_pallida	33618	33618	32610	32610	0	+G	Insertion
Pholidota_longipes	Pholidota_cantonensis, Pholidota_missionariorum, Pholidota_niana, Pholidota_protracta, Pholidota_ventricosa	33618	33618	32610	32610	0	+T	Insertion
Pholidota_longipes	Pholidota_articulata, Pholidota_cantonensis, Pholidota_chinensis, Pholidota_imbricata, Pholidota_leveillean, Pholidota_missionariorum, Pholidota_niana, Pholidota_pallida, Pholidota_protracta, Pholidota_ventricosa, Pholidota_wenshanica, Pholidota_yunnanensis	33619	33646	32610	32610	0	+AAAGTAAAGGTAAAGTCATATTCATATT	Insertion
Pholidota_longipes	Pholidota_ventricosa	33647	33676	32610	32610	0	+GCATATATTAATAGAACTAATATTCATATT	Insertion
Pholidota_longipes	Pholidota_articulata, Pholidota_cantonensis, Pholidota_chinensis, Pholidota_imbricata, Pholidota_leveillean, Pholidota_missionariorum, Pholidota_niana, Pholidota_pallida, Pholidota_protracta, Pholidota_ventricosa, Pholidota_wenshanica, Pholidota_yunnanensis	33677	33690	32610	32610	0	+AGTTAGTAATTTAG	Insertion
Pholidota_longipes	Pholidota_articulata, Pholidota_cantonensis, Pholidota_chinensis, Pholidota_imbricata, Pholidota_leveillean, Pholidota_missionariorum, Pholidota_niana, Pholidota_pallida, Pholidota_protracta, Pholidota_ventricosa, Pholidota_wenshanica, Pholidota_yunnanensis	33708	33729	32627	32627	0	+TATTGAAAATAGATTTCCTATC	Insertion
Pholidota_longipes	Pholidota_articulata, Pholidota_cantonensis, Pholidota_chinensis, Pholidota_imbricata, Pholidota_leveillean, Pholidota_missionariorum, Pholidota_niana, Pholidota_pallida, Pholidota_protracta, Pholidota_ventricosa, Pholidota_wenshanica, Pholidota_yunnanensis	33740	33740	32637	32637	0	+C	Insertion
Pholidota_longipes	Pholidota_articulata, Pholidota_cantonensis, Pholidota_chinensis, Pholidota_leveillean, Pholidota_missionariorum, Pholidota_niana, Pholidota_protracta, Pholidota_ventricosa, Pholidota_wenshanica, Pholidota_yunnanensis	33741	33741	32637	32637	0	+G	Insertion
Pholidota_longipes	Pholidota_articulata, Pholidota_cantonensis, Pholidota_chinensis, Pholidota_imbricata, Pholidota_leveillean, Pholidota_missionariorum, Pholidota_niana, Pholidota_pallida, Pholidota_protracta, Pholidota_ventricosa, Pholidota_wenshanica, Pholidota_yunnanensis	33742	33767	32637	32637	0	+TATATTCTAGAATAATTAGATTCTAA	Insertion
Pholidota_longipes	Pholidota_articulata, Pholidota_cantonensis, Pholidota_chinensis, Pholidota_imbricata, Pholidota_leveillean, Pholidota_missionariorum, Pholidota_niana, Pholidota_pallida, Pholidota_protracta, Pholidota_wenshanica, Pholidota_yunnanensis	33768	33768	32637	32637	0	+G	Insertion
Pholidota_longipes	Pholidota_ventricosa	33768	33768	32637	32637	0	+T	Insertion
Pholidota_longipes	Pholidota_articulata, Pholidota_cantonensis, Pholidota_chinensis, Pholidota_imbricata, Pholidota_leveillean, Pholidota_missionariorum, Pholidota_niana, Pholidota_pallida, Pholidota_protracta, Pholidota_ventricosa, Pholidota_wenshanica, Pholidota_yunnanensis	33769	33772	32637	32637	0	+AATT	Insertion
Pholidota_longipes	Pholidota_imbricata, Pholidota_niana, Pholidota_protracta	33773	33773	32637	32637	0	+C	Insertion
Pholidota_longipes	Pholidota_pallida	33774	33774	32637	32637	0	+G	Insertion
Pholidota_longipes	Pholidota_articulata, Pholidota_cantonensis, Pholidota_chinensis, Pholidota_imbricata, Pholidota_leveillean, Pholidota_missionariorum, Pholidota_niana, Pholidota_protracta, Pholidota_ventricosa, Pholidota_wenshanica, Pholidota_yunnanensis	33774	33774	32637	32637	0	+T	Insertion
Pholidota_longipes	Pholidota_cantonensis, Pholidota_imbricata, Pholidota_leveillean, Pholidota_missionariorum, Pholidota_niana, Pholidota_pallida, Pholidota_protracta, Pholidota_ventricosa, Pholidota_wenshanica, Pholidota_yunnanensis	33775	33804	32637	32637	0	+ATAGAAATATCTAAAGAGTAAAGAGAAATT	Insertion
Pholidota_longipes	Pholidota_imbricata	33805	33805	32637	32637	0	+C	Insertion
Pholidota_longipes	Pholidota_cantonensis, Pholidota_imbricata, Pholidota_leveillean, Pholidota_missionariorum, Pholidota_niana, Pholidota_pallida, Pholidota_protracta, Pholidota_ventricosa, Pholidota_wenshanica, Pholidota_yunnanensis	33806	33807	32637	32637	0	+TA	Insertion
Pholidota_longipes	Pholidota_imbricata	33808	33808	32637	32637	0	+G	Insertion
Pholidota_longipes	Pholidota_cantonensis, Pholidota_leveillean, Pholidota_missionariorum, Pholidota_niana, Pholidota_pallida, Pholidota_protracta, Pholidota_ventricosa, Pholidota_wenshanica, Pholidota_yunnanensis	33808	33808	32637	32637	0	+T	Insertion
Pholidota_longipes	Pholidota_cantonensis, Pholidota_leveillean, Pholidota_missionariorum, Pholidota_niana, Pholidota_protracta, Pholidota_ventricosa, Pholidota_wenshanica, Pholidota_yunnanensis	33809	33809	32637	32637	0	+G	Insertion
Pholidota_longipes	Pholidota_cantonensis, Pholidota_imbricata, Pholidota_leveillean, Pholidota_missionariorum, Pholidota_niana, Pholidota_pallida, Pholidota_protracta, Pholidota_ventricosa, Pholidota_wenshanica, Pholidota_yunnanensis	33810	33814	32637	32637	0	+AAATT	Insertion
Pholidota_longipes	Pholidota_imbricata, Pholidota_pallida	33815	33815	32637	32637	0	+C	Insertion
Pholidota_longipes	Pholidota_cantonensis, Pholidota_imbricata, Pholidota_leveillean, Pholidota_missionariorum, Pholidota_pallida, Pholidota_protracta, Pholidota_ventricosa, Pholidota_wenshanica, Pholidota_yunnanensis	33816	33849	32637	32637	0	+TCTAAAGATAAAGTCTAAATCTAAGTGAAAGTCT	Insertion
Pholidota_longipes	Pholidota_niana	33850	33850	32637	32637	0	+T	Insertion
Pholidota_longipes	Pholidota_cantonensis, Pholidota_leveillean, Pholidota_missionariorum, Pholidota_wenshanica, Pholidota_yunnanensis	33866	33866	32652	32652	0	+T	Insertion
Pholidota_longipes	Pholidota_cantonensis, Pholidota_leveillean, Pholidota_wenshanica, Pholidota_yunnanensis	33867	33867	32652	32652	0	+G	Insertion
Pholidota_longipes	Pholidota_missionariorum	33867	33867	32652	32652	0	+T	Insertion
Pholidota_longipes	Pholidota_cantonensis, Pholidota_leveillean, Pholidota_missionariorum, Pholidota_wenshanica, Pholidota_yunnanensis	33868	33875	32652	32652	0	+AAATCTAA	Insertion
Pholidota_longipes	Pholidota_articulata, Pholidota_cantonensis, Pholidota_chinensis, Pholidota_imbricata, Pholidota_leveillean, Pholidota_missionariorum, Pholidota_pallida, Pholidota_protracta, Pholidota_ventricosa, Pholidota_wenshanica, Pholidota_yunnanensis	33982	33992	32758	32758	0	+AAGTAGAATTC	Insertion
Pholidota_longipes	Pholidota_pallida	33993	33993	32758	32758	0	+G	Insertion
Pholidota_longipes	Pholidota_articulata, Pholidota_cantonensis, Pholidota_chinensis, Pholidota_imbricata, Pholidota_leveillean, Pholidota_missionariorum, Pholidota_protracta, Pholidota_ventricosa, Pholidota_wenshanica, Pholidota_yunnanensis	33993	33993	32758	32758	0	+T	Insertion
Pholidota_longipes	Pholidota_articulata, Pholidota_cantonensis, Pholidota_chinensis, Pholidota_imbricata, Pholidota_leveillean, Pholidota_missionariorum, Pholidota_pallida, Pholidota_protracta, Pholidota_ventricosa, Pholidota_wenshanica, Pholidota_yunnanensis	33994	34001	32758	32758	0	+AATTTCGT	Insertion
Pholidota_longipes	Pholidota_yunnanensis	34002	34002	32758	32758	0	+G	Insertion
Pholidota_longipes	Pholidota_articulata, Pholidota_cantonensis, Pholidota_chinensis, Pholidota_imbricata, Pholidota_leveillean, Pholidota_missionariorum, Pholidota_pallida, Pholidota_protracta, Pholidota_ventricosa, Pholidota_wenshanica	34002	34002	32758	32758	0	+T	Insertion
Pholidota_longipes	Pholidota_articulata	34003	34003	32758	32758	0	+C	Insertion
Pholidota_longipes	Pholidota_pallida	34004	34004	32758	32758	0	+T	Insertion
Pholidota_longipes	Pholidota_articulata, Pholidota_cantonensis, Pholidota_chinensis, Pholidota_imbricata, Pholidota_leveillean, Pholidota_missionariorum, Pholidota_pallida, Pholidota_protracta, Pholidota_ventricosa, Pholidota_wenshanica, Pholidota_yunnanensis	34005	34015	32758	32758	0	+ATAATGAAATA	Insertion
Pholidota_longipes	Pholidota_protracta	34016	34016	32758	32758	0	+G	Insertion
Pholidota_longipes	Pholidota_articulata, Pholidota_cantonensis, Pholidota_chinensis, Pholidota_imbricata, Pholidota_leveillean, Pholidota_missionariorum, Pholidota_pallida, Pholidota_ventricosa, Pholidota_wenshanica, Pholidota_yunnanensis	34016	34016	32758	32758	0	+T	Insertion
Pholidota_longipes	Pholidota_articulata, Pholidota_cantonensis, Pholidota_chinensis, Pholidota_imbricata, Pholidota_leveillean, Pholidota_missionariorum, Pholidota_pallida, Pholidota_protracta, Pholidota_ventricosa, Pholidota_wenshanica, Pholidota_yunnanensis	34017	34019	32758	32758	0	+AAC	Insertion
Pholidota_longipes	Pholidota_articulata, Pholidota_cantonensis, Pholidota_chinensis, Pholidota_imbricata, Pholidota_leveillean, Pholidota_missionariorum, Pholidota_pallida, Pholidota_protracta, Pholidota_ventricosa, Pholidota_wenshanica	34020	34020	32758	32758	0	+G	Insertion
Pholidota_longipes	Pholidota_yunnanensis	34020	34020	32758	32758	0	+T	Insertion
Pholidota_longipes	Pholidota_articulata, Pholidota_cantonensis, Pholidota_chinensis, Pholidota_imbricata, Pholidota_leveillean, Pholidota_missionariorum, Pholidota_pallida, Pholidota_protracta, Pholidota_ventricosa, Pholidota_wenshanica, Pholidota_yunnanensis	34021	34054	32758	32758	0	+AAAACGAAACAAAGTATAAGATCCCTTCAGCTTA	Insertion
Pholidota_longipes	Pholidota_articulata, Pholidota_cantonensis, Pholidota_chinensis, Pholidota_imbricata, Pholidota_leveillean, Pholidota_missionariorum, Pholidota_pallida, Pholidota_protracta, Pholidota_wenshanica, Pholidota_yunnanensis	34055	34055	32758	32758	0	+G	Insertion
Pholidota_longipes	Pholidota_articulata, Pholidota_cantonensis, Pholidota_chinensis, Pholidota_imbricata, Pholidota_leveillean, Pholidota_missionariorum, Pholidota_pallida, Pholidota_protracta, Pholidota_ventricosa, Pholidota_wenshanica, Pholidota_yunnanensis	34056	34064	32758	32758	0	+GGAGTTATT	Insertion
Pholidota_longipes	Pholidota_cantonensis, Pholidota_leveillean, Pholidota_missionariorum, Pholidota_protracta, Pholidota_ventricosa, Pholidota_wenshanica, Pholidota_yunnanensis	34065	34065	32758	32758	0	+G	Insertion
Pholidota_longipes	Pholidota_articulata, Pholidota_cantonensis, Pholidota_chinensis, Pholidota_imbricata, Pholidota_leveillean, Pholidota_missionariorum, Pholidota_pallida, Pholidota_protracta, Pholidota_ventricosa, Pholidota_wenshanica, Pholidota_yunnanensis	34066	34069	32758	32758	0	+TCCG	Insertion
Pholidota_longipes	Pholidota_leveillean, Pholidota_wenshanica, Pholidota_yunnanensis	34070	34070	32758	32758	0	+G	Insertion
Pholidota_longipes	Pholidota_articulata, Pholidota_cantonensis, Pholidota_imbricata, Pholidota_leveillean, Pholidota_missionariorum, Pholidota_pallida, Pholidota_protracta, Pholidota_ventricosa, Pholidota_wenshanica, Pholidota_yunnanensis	34071	34071	32758	32758	0	+C	Insertion
Pholidota_longipes	Pholidota_chinensis	34071	34071	32758	32758	0	+T	Insertion
Pholidota_longipes	Pholidota_articulata, Pholidota_cantonensis, Pholidota_chinensis, Pholidota_imbricata, Pholidota_leveillean, Pholidota_missionariorum, Pholidota_pallida, Pholidota_protracta, Pholidota_ventricosa, Pholidota_wenshanica, Pholidota_yunnanensis	34072	34115	32758	32758	0	+AGAAAAAAGAGTCAAACTCTCATTTCTTTTCTTCAATTTGAACT	Insertion
Pholidota_longipes	Pholidota_ventricosa	34116	34116	32758	32758	0	+C	Insertion
Pholidota_longipes	Pholidota_articulata, Pholidota_cantonensis, Pholidota_chinensis, Pholidota_imbricata, Pholidota_leveillean, Pholidota_missionariorum, Pholidota_pallida, Pholidota_protracta, Pholidota_ventricosa, Pholidota_wenshanica, Pholidota_yunnanensis	34117	34127	32758	32758	0	+ATTGCTTCGTT	Insertion
Pholidota_longipes	Pholidota_articulata, Pholidota_cantonensis, Pholidota_chinensis, Pholidota_imbricata, Pholidota_leveillean, Pholidota_missionariorum, Pholidota_protracta, Pholidota_ventricosa, Pholidota_wenshanica, Pholidota_yunnanensis	34128	34128	32758	32758	0	+C	Insertion
Pholidota_longipes	Pholidota_pallida	34128	34128	32758	32758	0	+T	Insertion
Pholidota_longipes	Pholidota_articulata, Pholidota_cantonensis, Pholidota_chinensis, Pholidota_imbricata, Pholidota_missionariorum, Pholidota_pallida, Pholidota_protracta, Pholidota_ventricosa, Pholidota_wenshanica, Pholidota_yunnanensis	34129	34177	32758	32758	0	+AGTGTTCAGATGAGTTATGCCTATCGCTATCTCACACTAAGCAAAAAAG	Insertion
Pholidota_longipes	Pholidota_articulata, Pholidota_cantonensis, Pholidota_chinensis, Pholidota_leveillean, Pholidota_missionariorum, Pholidota_pallida, Pholidota_protracta, Pholidota_wenshanica, Pholidota_yunnanensis	34178	34178	32758	32758	0	+G	Insertion
Pholidota_longipes	Pholidota_imbricata, Pholidota_ventricosa	34178	34178	32758	32758	0	+T	Insertion
Pholidota_longipes	Pholidota_articulata, Pholidota_cantonensis, Pholidota_chinensis, Pholidota_imbricata, Pholidota_leveillean, Pholidota_missionariorum, Pholidota_pallida, Pholidota_protracta, Pholidota_ventricosa, Pholidota_wenshanica, Pholidota_yunnanensis	34179	34181	32758	32758	0	+ATT	Insertion
Pholidota_longipes	Pholidota_cantonensis, Pholidota_leveillean, Pholidota_missionariorum, Pholidota_wenshanica, Pholidota_yunnanensis	34182	34182	32758	32758	0	+G	Insertion
Pholidota_longipes	Pholidota_articulata, Pholidota_chinensis, Pholidota_imbricata, Pholidota_pallida, Pholidota_protracta, Pholidota_ventricosa	34182	34182	32758	32758	0	+T	Insertion
Pholidota_longipes	Pholidota_articulata, Pholidota_cantonensis, Pholidota_chinensis, Pholidota_imbricata, Pholidota_leveillean, Pholidota_missionariorum, Pholidota_pallida, Pholidota_protracta, Pholidota_ventricosa, Pholidota_wenshanica, Pholidota_yunnanensis	34183	34188	32758	32758	0	+AAACAT	Insertion
Pholidota_longipes	Pholidota_cantonensis	34189	34189	32758	32758	0	+C	Insertion
Pholidota_longipes	Pholidota_articulata, Pholidota_chinensis, Pholidota_imbricata, Pholidota_leveillean, Pholidota_missionariorum, Pholidota_pallida, Pholidota_protracta, Pholidota_ventricosa, Pholidota_wenshanica, Pholidota_yunnanensis	34189	34189	32758	32758	0	+T	Insertion
Pholidota_longipes	Pholidota_articulata, Pholidota_cantonensis, Pholidota_chinensis, Pholidota_imbricata, Pholidota_leveillean, Pholidota_missionariorum, Pholidota_pallida, Pholidota_protracta, Pholidota_ventricosa, Pholidota_wenshanica, Pholidota_yunnanensis	34190	34191	32758	32758	0	+TT	Insertion
Pholidota_longipes	Pholidota_chinensis, Pholidota_imbricata, Pholidota_pallida	34192	34192	32758	32758	0	+C	Insertion
Pholidota_longipes	Pholidota_articulata, Pholidota_cantonensis, Pholidota_chinensis, Pholidota_imbricata, Pholidota_leveillean, Pholidota_missionariorum, Pholidota_pallida, Pholidota_protracta, Pholidota_ventricosa, Pholidota_wenshanica, Pholidota_yunnanensis	34193	34197	32758	32758	0	+TTTTT	Insertion
Pholidota_longipes	Pholidota_articulata, Pholidota_chinensis, Pholidota_imbricata, Pholidota_pallida, Pholidota_protracta	34198	34198	32758	32758	0	+C	Insertion
Pholidota_longipes	Pholidota_imbricata, Pholidota_pallida	34199	34199	32758	32758	0	+G	Insertion
Pholidota_longipes	Pholidota_articulata, Pholidota_cantonensis, Pholidota_chinensis, Pholidota_leveillean, Pholidota_missionariorum, Pholidota_protracta, Pholidota_ventricosa, Pholidota_wenshanica, Pholidota_yunnanensis	34199	34199	32758	32758	0	+T	Insertion
Pholidota_longipes	Pholidota_articulata, Pholidota_cantonensis, Pholidota_chinensis, Pholidota_imbricata, Pholidota_leveillean, Pholidota_missionariorum, Pholidota_pallida, Pholidota_protracta, Pholidota_ventricosa, Pholidota_wenshanica, Pholidota_yunnanensis	34200	34205	32758	32758	0	+AAGAAT	Insertion
Pholidota_longipes	Pholidota_ventricosa	34206	34206	32758	32758	0	+C	Insertion
Pholidota_longipes	Pholidota_articulata, Pholidota_cantonensis, Pholidota_chinensis, Pholidota_imbricata, Pholidota_leveillean, Pholidota_missionariorum, Pholidota_pallida, Pholidota_protracta, Pholidota_wenshanica, Pholidota_yunnanensis	34206	34206	32758	32758	0	+T	Insertion
Pholidota_longipes	Pholidota_articulata, Pholidota_cantonensis, Pholidota_chinensis, Pholidota_imbricata, Pholidota_leveillean, Pholidota_missionariorum, Pholidota_pallida, Pholidota_protracta, Pholidota_ventricosa, Pholidota_wenshanica, Pholidota_yunnanensis	34207	34219	32758	32758	0	+CGGTTCAGGTTAC	Insertion
Pholidota_longipes	Pholidota_articulata, Pholidota_cantonensis, Pholidota_chinensis, Pholidota_leveillean, Pholidota_missionariorum, Pholidota_protracta, Pholidota_ventricosa, Pholidota_wenshanica, Pholidota_yunnanensis	34220	34220	32758	32758	0	+G	Insertion
Pholidota_longipes	Pholidota_articulata, Pholidota_cantonensis, Pholidota_chinensis, Pholidota_imbricata, Pholidota_leveillean, Pholidota_missionariorum, Pholidota_pallida, Pholidota_protracta, Pholidota_ventricosa, Pholidota_wenshanica, Pholidota_yunnanensis	34221	34227	32758	32758	0	+AATCCCC	Insertion
Pholidota_longipes	Pholidota_articulata, Pholidota_cantonensis, Pholidota_chinensis, Pholidota_leveillean, Pholidota_missionariorum, Pholidota_protracta, Pholidota_ventricosa, Pholidota_wenshanica, Pholidota_yunnanensis	34228	34228	32758	32758	0	+C	Insertion
Pholidota_longipes	Pholidota_articulata, Pholidota_cantonensis, Pholidota_chinensis, Pholidota_imbricata, Pholidota_leveillean, Pholidota_missionariorum, Pholidota_pallida, Pholidota_protracta, Pholidota_ventricosa, Pholidota_wenshanica, Pholidota_yunnanensis	34229	34258	32758	32758	0	+CATCACATGATTCAAGAAAAGATCTTGAAT	Insertion
Pholidota_longipes	Pholidota_protracta	34259	34259	32758	32758	0	+C	Insertion
Pholidota_longipes	Pholidota_articulata, Pholidota_cantonensis, Pholidota_chinensis, Pholidota_imbricata, Pholidota_leveillean, Pholidota_missionariorum, Pholidota_pallida, Pholidota_protracta, Pholidota_ventricosa, Pholidota_wenshanica, Pholidota_yunnanensis	34260	34262	32758	32758	0	+TAT	Insertion
Pholidota_longipes	Pholidota_articulata, Pholidota_cantonensis, Pholidota_chinensis, Pholidota_imbricata, Pholidota_leveillean, Pholidota_missionariorum, Pholidota_protracta, Pholidota_ventricosa, Pholidota_wenshanica, Pholidota_yunnanensis	34263	34263	32758	32758	0	+G	Insertion
Pholidota_longipes	Pholidota_articulata, Pholidota_cantonensis, Pholidota_chinensis, Pholidota_imbricata, Pholidota_leveillean, Pholidota_missionariorum, Pholidota_pallida, Pholidota_protracta, Pholidota_ventricosa, Pholidota_wenshanica, Pholidota_yunnanensis	34264	34264	32758	32758	0	+T	Insertion
Pholidota_longipes	Pholidota_articulata, Pholidota_cantonensis, Pholidota_chinensis, Pholidota_leveillean, Pholidota_missionariorum, Pholidota_protracta, Pholidota_ventricosa, Pholidota_wenshanica, Pholidota_yunnanensis	34265	34265	32758	32758	0	+C	Insertion
Pholidota_longipes	Pholidota_imbricata, Pholidota_pallida	34265	34265	32758	32758	0	+T	Insertion
Pholidota_longipes	Pholidota_articulata, Pholidota_cantonensis, Pholidota_chinensis, Pholidota_imbricata, Pholidota_leveillean, Pholidota_missionariorum, Pholidota_pallida, Pholidota_protracta, Pholidota_ventricosa, Pholidota_wenshanica, Pholidota_yunnanensis	34266	34266	32758	32758	0	+G	Insertion
Pholidota_longipes	Pholidota_articulata, Pholidota_cantonensis, Pholidota_chinensis, Pholidota_leveillean, Pholidota_missionariorum, Pholidota_pallida, Pholidota_protracta, Pholidota_ventricosa, Pholidota_wenshanica, Pholidota_yunnanensis	34267	34267	32758	32758	0	+G	Insertion
Pholidota_longipes	Pholidota_imbricata	34267	34267	32758	32758	0	+T	Insertion
Pholidota_longipes	Pholidota_articulata, Pholidota_cantonensis, Pholidota_chinensis, Pholidota_imbricata, Pholidota_leveillean, Pholidota_missionariorum, Pholidota_pallida, Pholidota_protracta, Pholidota_ventricosa, Pholidota_wenshanica, Pholidota_yunnanensis	34268	34270	32758	32758	0	+ATT	Insertion
Pholidota_longipes	Pholidota_articulata, Pholidota_chinensis, Pholidota_imbricata, Pholidota_leveillean, Pholidota_missionariorum, Pholidota_pallida, Pholidota_protracta, Pholidota_ventricosa, Pholidota_wenshanica, Pholidota_yunnanensis	34271	34271	32758	32758	0	+G	Insertion
Pholidota_longipes	Pholidota_articulata, Pholidota_cantonensis, Pholidota_chinensis, Pholidota_imbricata, Pholidota_leveillean, Pholidota_missionariorum, Pholidota_pallida, Pholidota_protracta, Pholidota_ventricosa, Pholidota_wenshanica, Pholidota_yunnanensis	34272	34272	32758	32758	0	+G	Insertion
Pholidota_longipes	Pholidota_leveillean, Pholidota_ventricosa, Pholidota_wenshanica, Pholidota_yunnanensis	34273	34273	32758	32758	0	+T	Insertion
Pholidota_longipes	Pholidota_ventricosa	34274	34275	32758	32758	0	+AT	Insertion
Pholidota_longipes	Pholidota_articulata, Pholidota_cantonensis, Pholidota_chinensis, Pholidota_imbricata, Pholidota_leveillean, Pholidota_missionariorum, Pholidota_pallida, Pholidota_protracta, Pholidota_ventricosa, Pholidota_wenshanica, Pholidota_yunnanensis	34277	34325	32758	32758	0	+TATATATATATCAGTCAAGTGAATCTTGTTCTGATGGAAAAGTCAACAA	Insertion
Pholidota_longipes	Pholidota_articulata, Pholidota_chinensis	34326	34326	32758	32758	0	+G	Insertion
Pholidota_longipes	Pholidota_articulata, Pholidota_cantonensis, Pholidota_chinensis, Pholidota_imbricata, Pholidota_leveillean, Pholidota_missionariorum, Pholidota_pallida, Pholidota_protracta, Pholidota_ventricosa, Pholidota_wenshanica, Pholidota_yunnanensis	34327	34328	32758	32758	0	+GC	Insertion
Pholidota_longipes	Pholidota_imbricata, Pholidota_pallida	34473	34479	32896	32896	0	+TAATGGA	Insertion
Pholidota_longipes	Pholidota_imbricata, Pholidota_niana, Pholidota_pallida	34480	34484	32896	32896	0	+AGATG	Insertion
Pholidota_longipes	Pholidota_protracta	34663	34669	33071	33071	0	+AAAAAAG	Insertion
Pholidota_longipes	Pholidota_articulata	35229	35235	33628	33628	0	+TATTGAA	Insertion
Pholidota_longipes	Pholidota_ventricosa	38001	38001	36393	36393	0	+A	Insertion
Pholidota_longipes	Pholidota_missionariorum	38369	38369	36756	36756	0	+C	Insertion
Pholidota_longipes	Pholidota_articulata, Pholidota_cantonensis, Pholidota_chinensis, Pholidota_imbricata, Pholidota_leveillean, Pholidota_missionariorum, Pholidota_pallida, Pholidota_protracta, Pholidota_wenshanica, Pholidota_yunnanensis	38735	38735	37121	37121	0	+A	Insertion
Pholidota_longipes	Pholidota_articulata, Pholidota_cantonensis, Pholidota_chinensis, Pholidota_imbricata, Pholidota_leveillean, Pholidota_missionariorum, Pholidota_pallida, Pholidota_protracta, Pholidota_ventricosa, Pholidota_wenshanica, Pholidota_yunnanensis	38736	38742	37121	37121	0	+TTCATTG	Insertion
Pholidota_longipes	Pholidota_articulata, Pholidota_chinensis, Pholidota_imbricata, Pholidota_pallida, Pholidota_ventricosa	39022	39024	37400	37400	0	+ATA	Insertion
Pholidota_longipes	Pholidota_chinensis	39025	39025	37400	37400	0	+A	Insertion
Pholidota_longipes	Pholidota_articulata, Pholidota_imbricata, Pholidota_pallida, Pholidota_ventricosa	39025	39025	37400	37400	0	+G	Insertion
Pholidota_longipes	Pholidota_articulata, Pholidota_chinensis, Pholidota_imbricata, Pholidota_pallida, Pholidota_ventricosa	39026	39039	37400	37400	0	+TTGACTACTATGCA	Insertion
Pholidota_longipes	Pholidota_imbricata, Pholidota_pallida	39040	39040	37400	37400	0	+C	Insertion
Pholidota_longipes	Pholidota_articulata, Pholidota_chinensis, Pholidota_imbricata, Pholidota_pallida, Pholidota_ventricosa	39041	39051	37400	37400	0	+TACTAGTATGC	Insertion
Pholidota_longipes	Pholidota_leveillean, Pholidota_wenshanica, Pholidota_yunnanensis	39354	39363	37699	37699	0	+ATCATAATAG	Insertion
Pholidota_longipes	Pholidota_ventricosa	44656	44660	42990	42990	0	+TGCCC	Insertion
Pholidota_longipes	Pholidota_imbricata, Pholidota_pallida	44687	44687	43016	43016	0	+C	Insertion
Pholidota_longipes	Pholidota_chinensis, Pholidota_imbricata, Pholidota_pallida	44697	44704	43025	43025	0	+AATATAGA	Insertion
Pholidota_longipes	Pholidota_articulata, Pholidota_cantonensis, Pholidota_chinensis, Pholidota_imbricata, Pholidota_missionariorum, Pholidota_pallida, Pholidota_ventricosa	44705	44721	43025	43025	0	+AATATAGAATAGAATCT	Insertion
Pholidota_longipes	Pholidota_imbricata, Pholidota_pallida	44780	44780	43081	43081	0	+C	Insertion
Pholidota_longipes	Pholidota_ventricosa	45800	45806	44098	44098	0	+TTCTTTC	Insertion
Pholidota_longipes	Pholidota_cantonensis, Pholidota_leveillean, Pholidota_missionariorum, Pholidota_wenshanica, Pholidota_yunnanensis	46555	46561	44845	44845	0	+AAGGGTT	Insertion
Pholidota_longipes	Pholidota_pallida, Pholidota_ventricosa	46679	46680	44962	44962	0	+AT	Insertion
Pholidota_longipes	Pholidota_imbricata, Pholidota_pallida	47198	47203	45474	45474	0	+TTTGTA	Insertion
Pholidota_longipes	Pholidota_ventricosa	47412	47427	45682	45682	0	+AGAAAACAATTGAAAT	Insertion
Pholidota_longipes	Pholidota_pallida	48911	48918	47162	47162	0	+TTTCAATC	Insertion
Pholidota_longipes	Pholidota_ventricosa	49053	49057	47296	47296	0	+GGAAA	Insertion
Pholidota_longipes	Pholidota_niana	49111	49111	47349	47349	0	+A	Insertion
Pholidota_longipes	Pholidota_missionariorum	49198	49214	47435	47435	0	+GAAAACTATTTAGATAT	Insertion
Pholidota_longipes	Pholidota_ventricosa	49829	49835	48047	48047	0	+AATAAAA	Insertion
Pholidota_longipes	Pholidota_missionariorum, Pholidota_pallida	49910	49910	48121	48121	0	+C	Insertion
Pholidota_longipes	Pholidota_ventricosa	50016	50036	48226	48226	0	+CTATTCTGTATCTCTATATAT	Insertion
Pholidota_longipes	Pholidota_chinensis	50417	50417	48603	48603	0	+A	Insertion
Pholidota_longipes	Pholidota_cantonensis, Pholidota_imbricata, Pholidota_leveillean, Pholidota_missionariorum, Pholidota_pallida, Pholidota_ventricosa, Pholidota_wenshanica, Pholidota_yunnanensis	50417	50417	48603	48603	0	+C	Insertion
Pholidota_longipes	Pholidota_articulata	50423	50423	48603	48603	0	+C	Insertion
Pholidota_longipes	Pholidota_articulata, Pholidota_cantonensis, Pholidota_imbricata, Pholidota_leveillean, Pholidota_missionariorum, Pholidota_pallida, Pholidota_protracta, Pholidota_ventricosa, Pholidota_wenshanica, Pholidota_yunnanensis	51033	51068	49209	49209	0	+AAAGGATTCAATCAAAGAGTGGAAGGATAGGAATAG	Insertion
Pholidota_longipes	Pholidota_pallida	51339	51345	49479	49479	0	+TTTTTTT	Insertion
Pholidota_longipes	Pholidota_cantonensis, Pholidota_chinensis, Pholidota_imbricata, Pholidota_missionariorum, Pholidota_pallida, Pholidota_ventricosa, Pholidota_wenshanica, Pholidota_yunnanensis	51438	51438	49571	49571	0	+T	Insertion
Pholidota_longipes	Pholidota_cantonensis, Pholidota_chinensis, Pholidota_imbricata, Pholidota_missionariorum, Pholidota_pallida, Pholidota_ventricosa, Pholidota_wenshanica, Pholidota_yunnanensis	51439	51439	49571	49571	0	+T	Insertion
Pholidota_longipes	Pholidota_cantonensis, Pholidota_chinensis, Pholidota_imbricata, Pholidota_missionariorum, Pholidota_pallida, Pholidota_ventricosa, Pholidota_wenshanica, Pholidota_yunnanensis	51440	51440	49571	49571	0	+G	Insertion
Pholidota_longipes	Pholidota_articulata, Pholidota_leveillean	51444	51444	49571	49571	0	+C	Insertion
Pholidota_longipes	Pholidota_cantonensis, Pholidota_chinensis, Pholidota_imbricata, Pholidota_missionariorum, Pholidota_pallida, Pholidota_ventricosa, Pholidota_wenshanica, Pholidota_yunnanensis	51444	51444	49571	49571	0	+T	Insertion
Pholidota_longipes	Pholidota_articulata, Pholidota_leveillean	51445	51445	49571	49571	0	+C	Insertion
Pholidota_longipes	Pholidota_cantonensis, Pholidota_chinensis, Pholidota_imbricata, Pholidota_missionariorum, Pholidota_pallida, Pholidota_ventricosa, Pholidota_wenshanica, Pholidota_yunnanensis	51445	51445	49571	49571	0	+G	Insertion
Pholidota_longipes	Pholidota_articulata, Pholidota_leveillean	51446	51446	49571	49571	0	+C	Insertion
Pholidota_longipes	Pholidota_articulata, Pholidota_leveillean	51447	51447	49571	49571	0	+C	Insertion
Pholidota_longipes	Pholidota_articulata, Pholidota_leveillean	51448	51448	49571	49571	0	+C	Insertion
Pholidota_longipes	Pholidota_articulata, Pholidota_cantonensis, Pholidota_chinensis, Pholidota_imbricata, Pholidota_leveillean, Pholidota_missionariorum, Pholidota_pallida, Pholidota_ventricosa, Pholidota_wenshanica, Pholidota_yunnanensis	51449	51449	49571	49571	0	+T	Insertion
Pholidota_longipes	Pholidota_cantonensis, Pholidota_chinensis, Pholidota_imbricata, Pholidota_missionariorum, Pholidota_pallida, Pholidota_ventricosa, Pholidota_wenshanica, Pholidota_yunnanensis	51450	51450	49571	49571	0	+C	Insertion
Pholidota_longipes	Pholidota_articulata, Pholidota_leveillean	51450	51450	49571	49571	0	+T	Insertion
Pholidota_longipes	Pholidota_articulata, Pholidota_cantonensis, Pholidota_chinensis, Pholidota_imbricata, Pholidota_leveillean, Pholidota_missionariorum, Pholidota_pallida, Pholidota_ventricosa, Pholidota_wenshanica, Pholidota_yunnanensis	51451	51451	49571	49571	0	+T	Insertion
Pholidota_longipes	Pholidota_cantonensis, Pholidota_chinensis, Pholidota_imbricata, Pholidota_missionariorum, Pholidota_pallida, Pholidota_ventricosa, Pholidota_wenshanica, Pholidota_yunnanensis	51452	51452	49571	49571	0	+G	Insertion
Pholidota_longipes	Pholidota_articulata, Pholidota_leveillean	51452	51452	49571	49571	0	+T	Insertion
Pholidota_longipes	Pholidota_cantonensis, Pholidota_chinensis, Pholidota_imbricata, Pholidota_missionariorum, Pholidota_pallida, Pholidota_ventricosa, Pholidota_wenshanica, Pholidota_yunnanensis	51453	51453	49571	49571	0	+G	Insertion
Pholidota_longipes	Pholidota_articulata, Pholidota_leveillean	51453	51453	49571	49571	0	+T	Insertion
Pholidota_longipes	Pholidota_articulata, Pholidota_leveillean	51455	51455	49571	49571	0	+C	Insertion
Pholidota_longipes	Pholidota_cantonensis, Pholidota_chinensis, Pholidota_imbricata, Pholidota_missionariorum, Pholidota_pallida, Pholidota_ventricosa, Pholidota_wenshanica, Pholidota_yunnanensis	51455	51455	49571	49571	0	+G	Insertion
Pholidota_longipes	Pholidota_articulata, Pholidota_cantonensis, Pholidota_chinensis, Pholidota_imbricata, Pholidota_leveillean, Pholidota_missionariorum, Pholidota_pallida, Pholidota_ventricosa, Pholidota_wenshanica, Pholidota_yunnanensis	51456	51456	49571	49571	0	+T	Insertion
Pholidota_longipes	Pholidota_cantonensis, Pholidota_chinensis, Pholidota_imbricata, Pholidota_missionariorum, Pholidota_pallida, Pholidota_ventricosa, Pholidota_wenshanica, Pholidota_yunnanensis	51457	51457	49571	49571	0	+C	Insertion
Pholidota_longipes	Pholidota_articulata, Pholidota_leveillean	51457	51457	49571	49571	0	+T	Insertion
Pholidota_longipes	Pholidota_cantonensis, Pholidota_chinensis, Pholidota_imbricata, Pholidota_pallida, Pholidota_ventricosa, Pholidota_wenshanica, Pholidota_yunnanensis	51458	51458	49571	49571	0	+G	Insertion
Pholidota_longipes	Pholidota_articulata, Pholidota_cantonensis, Pholidota_chinensis, Pholidota_imbricata, Pholidota_leveillean, Pholidota_missionariorum, Pholidota_pallida, Pholidota_ventricosa, Pholidota_wenshanica, Pholidota_yunnanensis	51459	51459	49571	49571	0	+T	Insertion
Pholidota_longipes	Pholidota_cantonensis, Pholidota_chinensis, Pholidota_imbricata, Pholidota_missionariorum, Pholidota_pallida, Pholidota_ventricosa, Pholidota_wenshanica, Pholidota_yunnanensis	51460	51460	49571	49571	0	+G	Insertion
Pholidota_longipes	Pholidota_articulata, Pholidota_leveillean	51461	51461	49571	49571	0	+C	Insertion
Pholidota_longipes	Pholidota_cantonensis, Pholidota_chinensis, Pholidota_imbricata, Pholidota_missionariorum, Pholidota_pallida, Pholidota_ventricosa, Pholidota_wenshanica, Pholidota_yunnanensis	51461	51461	49571	49571	0	+T	Insertion
Pholidota_longipes	Pholidota_cantonensis, Pholidota_chinensis, Pholidota_imbricata, Pholidota_missionariorum, Pholidota_pallida, Pholidota_ventricosa, Pholidota_wenshanica, Pholidota_yunnanensis	51462	51462	49571	49571	0	+C	Insertion
Pholidota_longipes	Pholidota_articulata, Pholidota_leveillean	51462	51462	49571	49571	0	+G	Insertion
Pholidota_longipes	Pholidota_cantonensis, Pholidota_chinensis, Pholidota_imbricata, Pholidota_missionariorum, Pholidota_pallida, Pholidota_ventricosa, Pholidota_wenshanica, Pholidota_yunnanensis	51463	51463	49571	49571	0	+G	Insertion
Pholidota_longipes	Pholidota_articulata, Pholidota_leveillean	51464	51464	49571	49571	0	+C	Insertion
Pholidota_longipes	Pholidota_cantonensis, Pholidota_chinensis, Pholidota_imbricata, Pholidota_missionariorum, Pholidota_pallida, Pholidota_ventricosa, Pholidota_wenshanica, Pholidota_yunnanensis	51464	51464	49571	49571	0	+T	Insertion
Pholidota_longipes	Pholidota_imbricata	51466	51476	49571	49571	0	+TAAGTAAAAAG	Insertion
Pholidota_longipes	Pholidota_articulata, Pholidota_leveillean	51477	51477	49571	49571	0	+C	Insertion
Pholidota_longipes	Pholidota_cantonensis, Pholidota_chinensis, Pholidota_imbricata, Pholidota_missionariorum, Pholidota_pallida, Pholidota_ventricosa, Pholidota_wenshanica, Pholidota_yunnanensis	51477	51477	49571	49571	0	+T	Insertion
Pholidota_longipes	Pholidota_articulata, Pholidota_leveillean	51478	51478	49571	49571	0	+G	Insertion
Pholidota_longipes	Pholidota_articulata, Pholidota_leveillean	51480	51480	49571	49571	0	+C	Insertion
Pholidota_longipes	Pholidota_cantonensis, Pholidota_chinensis, Pholidota_imbricata, Pholidota_missionariorum, Pholidota_pallida, Pholidota_ventricosa, Pholidota_wenshanica, Pholidota_yunnanensis	51480	51480	49571	49571	0	+G	Insertion
Pholidota_longipes	Pholidota_articulata, Pholidota_cantonensis, Pholidota_chinensis, Pholidota_imbricata, Pholidota_leveillean, Pholidota_missionariorum, Pholidota_pallida, Pholidota_ventricosa, Pholidota_wenshanica, Pholidota_yunnanensis	51481	51481	49571	49571	0	+T	Insertion
Pholidota_longipes	Pholidota_articulata, Pholidota_leveillean	51495	51496	49584	49585	1	T -> CA	Insertion
Pholidota_longipes	Pholidota_articulata, Pholidota_cantonensis, Pholidota_chinensis, Pholidota_imbricata, Pholidota_leveillean, Pholidota_missionariorum, Pholidota_pallida, Pholidota_wenshanica, Pholidota_yunnanensis	52117	52120	50205	50205	0	+GATT	Insertion	ndhK CDS		710
Pholidota_longipes	Pholidota_ventricosa	52117	52121	50205	50205	1	T -> GATTG	Insertion	ndhK CDS		709
Pholidota_longipes	Pholidota_articulata, Pholidota_cantonensis, Pholidota_chinensis, Pholidota_imbricata, Pholidota_leveillean, Pholidota_missionariorum, Pholidota_pallida, Pholidota_protracta, Pholidota_ventricosa, Pholidota_wenshanica, Pholidota_yunnanensis	53206	53216	51290	51290	0	+GAATGTGGATA	Insertion
Pholidota_longipes	Pholidota_protracta	53217	53217	51290	51290	0	+G	Insertion
Pholidota_longipes	Pholidota_articulata, Pholidota_cantonensis, Pholidota_chinensis, Pholidota_imbricata, Pholidota_leveillean, Pholidota_missionariorum, Pholidota_pallida, Pholidota_ventricosa, Pholidota_wenshanica, Pholidota_yunnanensis	53217	53217	51290	51290	0	+T	Insertion
Pholidota_longipes	Pholidota_imbricata	53316	53325	51388	51388	0	+AAAGAAGAAA	Insertion
Pholidota_longipes	Pholidota_articulata, Pholidota_cantonensis, Pholidota_chinensis, Pholidota_imbricata, Pholidota_leveillean, Pholidota_missionariorum, Pholidota_niana, Pholidota_pallida, Pholidota_ventricosa, Pholidota_wenshanica, Pholidota_yunnanensis	53365	53366	51427	51427	0	+TA	Insertion
Pholidota_longipes	Pholidota_articulata, Pholidota_cantonensis, Pholidota_chinensis, Pholidota_imbricata, Pholidota_leveillean, Pholidota_missionariorum, Pholidota_pallida, Pholidota_ventricosa, Pholidota_wenshanica, Pholidota_yunnanensis	53367	53367	51427	51427	0	+T	Insertion
Pholidota_longipes	Pholidota_articulata, Pholidota_cantonensis, Pholidota_chinensis, Pholidota_imbricata, Pholidota_leveillean, Pholidota_missionariorum, Pholidota_pallida, Pholidota_ventricosa, Pholidota_wenshanica, Pholidota_yunnanensis	53368	53368	51427	51427	0	+T	Insertion
Pholidota_longipes	Pholidota_articulata, Pholidota_cantonensis, Pholidota_chinensis, Pholidota_imbricata, Pholidota_leveillean, Pholidota_missionariorum, Pholidota_pallida, Pholidota_ventricosa, Pholidota_wenshanica, Pholidota_yunnanensis	53369	53369	51427	51427	0	+C	Insertion
Pholidota_longipes	Pholidota_niana	53369	53369	51427	51427	0	+G	Insertion
Pholidota_longipes	Pholidota_articulata, Pholidota_cantonensis, Pholidota_chinensis, Pholidota_imbricata, Pholidota_leveillean, Pholidota_missionariorum, Pholidota_niana, Pholidota_pallida, Pholidota_ventricosa, Pholidota_wenshanica, Pholidota_yunnanensis	53370	53371	51427	51427	0	+AA	Insertion
Pholidota_longipes	Pholidota_niana	53372	53373	51427	51427	0	+AT	Insertion
Pholidota_longipes	Pholidota_pallida	53450	53471	51496	51496	0	+TATATGATATGAATTTATATGA	Insertion
Pholidota_longipes	Pholidota_articulata, Pholidota_chinensis	53564	53567	51588	51588	0	+ACGG	Insertion
Pholidota_longipes	Pholidota_articulata, Pholidota_cantonensis, Pholidota_chinensis, Pholidota_imbricata, Pholidota_leveillean, Pholidota_missionariorum, Pholidota_niana, Pholidota_pallida, Pholidota_wenshanica, Pholidota_yunnanensis	53835	53835	51855	51855	0	+A	Insertion
Pholidota_longipes	Pholidota_protracta	53943	53960	51962	51962	0	+CCAAAAAATGATTAGTCA	Insertion
Pholidota_longipes	Pholidota_yunnanensis	53994	54015	51995	51995	0	+TACTTAAGATCAATAAAAGAAT	Insertion
Pholidota_longipes	Pholidota_articulata, Pholidota_chinensis	54356	54362	52330	52330	0	+TTTCTAT	Insertion
Pholidota_longipes	Pholidota_pallida	54672	54684	52639	52639	0	+ACCTACTAGATCA	Insertion
Pholidota_longipes	Pholidota_missionariorum	54793	54796	52747	52747	0	+TCAA	Insertion
Pholidota_longipes	Pholidota_cantonensis, Pholidota_leveillean, Pholidota_missionariorum, Pholidota_ventricosa, Pholidota_wenshanica, Pholidota_yunnanensis	55339	55345	53289	53289	0	+TTTCTAC	Insertion
Pholidota_longipes	Pholidota_yunnanensis	55405	55411	53347	53347	0	+TTTGTGG	Insertion
Pholidota_longipes	Pholidota_ventricosa	57605	57605	55538	55538	0	+C	Insertion
Pholidota_longipes	Pholidota_ventricosa	57609	57609	55538	55538	0	+C	Insertion
Pholidota_longipes	Pholidota_articulata, Pholidota_chinensis, Pholidota_imbricata, Pholidota_leveillean, Pholidota_wenshanica, Pholidota_yunnanensis	57613	57613	55538	55538	0	+C	Insertion
Pholidota_longipes	Pholidota_ventricosa	57625	57625	55549	55549	0	+A	Insertion
Pholidota_longipes	Pholidota_ventricosa	57626	57627	55549	55549	0	+TT	Insertion
Pholidota_longipes	Pholidota_articulata	57628	57628	55549	55549	0	+A	Insertion
Pholidota_longipes	Pholidota_ventricosa	57628	57628	55549	55549	0	+G	Insertion
Pholidota_longipes	Pholidota_protracta	57662	57669	55582	55582	0	+ATATATTG	Insertion
Pholidota_longipes	Pholidota_imbricata, Pholidota_ventricosa	57845	57849	55756	55756	0	+TGAAT	Insertion
Pholidota_longipes	Pholidota_ventricosa	57850	57860	55756	55756	0	+TTTATATGTTA	Insertion
Pholidota_longipes	Pholidota_imbricata, Pholidota_ventricosa	57861	57861	55756	55756	0	+T	Insertion
Pholidota_longipes	Pholidota_ventricosa	57862	57862	55756	55756	0	+A	Insertion
Pholidota_longipes	Pholidota_imbricata	57862	57862	55756	55756	0	+T	Insertion
Pholidota_longipes	Pholidota_articulata, Pholidota_chinensis, Pholidota_leveillean, Pholidota_protracta, Pholidota_wenshanica, Pholidota_yunnanensis	57895	57896	55784	55784	0	+TT	Insertion
Pholidota_longipes	Pholidota_leveillean, Pholidota_protracta, Pholidota_wenshanica, Pholidota_yunnanensis	57897	57897	55784	55784	0	+A	Insertion
Pholidota_longipes	Pholidota_articulata, Pholidota_chinensis	57897	57897	55784	55784	0	+C	Insertion
Pholidota_longipes	Pholidota_articulata, Pholidota_chinensis, Pholidota_leveillean, Pholidota_wenshanica, Pholidota_yunnanensis	57898	57899	55784	55784	0	+TA	Insertion
Pholidota_longipes	Pholidota_articulata, Pholidota_chinensis	57900	57900	55784	55784	0	+A	Insertion
Pholidota_longipes	Pholidota_leveillean, Pholidota_wenshanica, Pholidota_yunnanensis	57900	57900	55784	55784	0	+T	Insertion
Pholidota_longipes	Pholidota_leveillean, Pholidota_wenshanica, Pholidota_yunnanensis	57901	57901	55784	55784	0	+A	Insertion
Pholidota_longipes	Pholidota_articulata, Pholidota_chinensis	57901	57901	55784	55784	0	+T	Insertion
Pholidota_longipes	Pholidota_articulata, Pholidota_chinensis, Pholidota_leveillean, Pholidota_protracta, Pholidota_wenshanica, Pholidota_yunnanensis	57902	57902	55784	55784	0	+A	Insertion
Pholidota_longipes	Pholidota_articulata	57913	57913	55794	55794	0	+A	Insertion
Pholidota_longipes	Pholidota_chinensis	57913	57913	55794	55794	0	+C	Insertion
Pholidota_longipes	Pholidota_articulata, Pholidota_chinensis	57914	57919	55794	55794	0	+TATTTA	Insertion
Pholidota_longipes	Pholidota_articulata	57920	57920	55794	55794	0	+G	Insertion
Pholidota_longipes	Pholidota_chinensis	57920	57920	55794	55794	0	+T	Insertion
Pholidota_longipes	Pholidota_articulata, Pholidota_chinensis	57921	57923	55794	55794	0	+ATC	Insertion
Pholidota_longipes	Pholidota_articulata, Pholidota_chinensis, Pholidota_leveillean, Pholidota_wenshanica, Pholidota_yunnanensis	57924	57924	55794	55794	0	+T	Insertion
Pholidota_longipes	Pholidota_articulata, Pholidota_chinensis	57925	57925	55794	55794	0	+A	Insertion
Pholidota_longipes	Pholidota_leveillean, Pholidota_wenshanica, Pholidota_yunnanensis	57925	57925	55794	55794	0	+C	Insertion
Pholidota_longipes	Pholidota_articulata, Pholidota_chinensis, Pholidota_leveillean, Pholidota_wenshanica, Pholidota_yunnanensis	57926	57926	55794	55794	0	+T	Insertion
Pholidota_longipes	Pholidota_leveillean, Pholidota_wenshanica, Pholidota_yunnanensis	57927	57927	55794	55794	0	+A	Insertion
Pholidota_longipes	Pholidota_articulata, Pholidota_chinensis	57927	57927	55794	55794	0	+T	Insertion
Pholidota_longipes	Pholidota_articulata, Pholidota_chinensis, Pholidota_leveillean, Pholidota_wenshanica, Pholidota_yunnanensis	57928	57928	55794	55794	0	+T	Insertion
Pholidota_longipes	Pholidota_articulata, Pholidota_chinensis, Pholidota_leveillean	57945	57951	55810	55810	0	+TATCTTT	Insertion
Pholidota_longipes	Pholidota_articulata, Pholidota_chinensis	57952	57952	55810	55810	0	+C	Insertion
Pholidota_longipes	Pholidota_articulata, Pholidota_chinensis, Pholidota_leveillean	57953	57960	55810	55810	0	+TCTTTACT	Insertion
Pholidota_longipes	Pholidota_leveillean	57961	57968	55810	55810	0	+TTAGAATT	Insertion
Pholidota_longipes	Pholidota_protracta, Pholidota_ventricosa	58004	58013	55845	55845	0	+ATTTAGAATT	Insertion
Pholidota_longipes	Pholidota_articulata	58030	58030	55861	55861	0	+A	Insertion
Pholidota_longipes	Pholidota_chinensis, Pholidota_leveillean, Pholidota_ventricosa, Pholidota_wenshanica, Pholidota_yunnanensis	58030	58030	55861	55861	0	+C	Insertion
Pholidota_longipes	Pholidota_articulata, Pholidota_chinensis, Pholidota_leveillean, Pholidota_ventricosa, Pholidota_wenshanica, Pholidota_yunnanensis	58031	58041	55861	55861	0	+TATTCAATTTC	Insertion
Pholidota_longipes	Pholidota_chinensis, Pholidota_leveillean, Pholidota_wenshanica, Pholidota_yunnanensis	58042	58042	55861	55861	0	+A	Insertion
Pholidota_longipes	Pholidota_articulata	58042	58042	55861	55861	0	+C	Insertion
Pholidota_longipes	Pholidota_articulata, Pholidota_chinensis	58047	58047	55861	55861	0	+A	Insertion
Pholidota_longipes	Pholidota_leveillean, Pholidota_wenshanica, Pholidota_yunnanensis	58047	58047	55861	55861	0	+C	Insertion
Pholidota_longipes	Pholidota_articulata, Pholidota_leveillean, Pholidota_ventricosa, Pholidota_wenshanica, Pholidota_yunnanensis	58048	58066	55861	55861	0	+ATATTGATCTATTTGAATT	Insertion
Pholidota_longipes	Pholidota_articulata	58067	58067	55861	55861	0	+G	Insertion
Pholidota_longipes	Pholidota_articulata, Pholidota_leveillean, Pholidota_ventricosa, Pholidota_wenshanica, Pholidota_yunnanensis	58068	58071	55861	55861	0	+AATT	Insertion
Pholidota_longipes	Pholidota_leveillean, Pholidota_ventricosa, Pholidota_wenshanica, Pholidota_yunnanensis	58072	58072	55861	55861	0	+A	Insertion
Pholidota_longipes	Pholidota_articulata	58072	58072	55861	55861	0	+C	Insertion
Pholidota_longipes	Pholidota_articulata, Pholidota_leveillean, Pholidota_ventricosa, Pholidota_wenshanica, Pholidota_yunnanensis	58073	58077	55861	55861	0	+TATTT	Insertion
Pholidota_longipes	Pholidota_articulata, Pholidota_leveillean, Pholidota_wenshanica, Pholidota_yunnanensis	58078	58078	55861	55861	0	+C	Insertion
Pholidota_longipes	Pholidota_articulata, Pholidota_leveillean, Pholidota_ventricosa, Pholidota_wenshanica, Pholidota_yunnanensis	58079	58082	55861	55861	0	+AATT	Insertion
Pholidota_longipes	Pholidota_leveillean, Pholidota_wenshanica, Pholidota_yunnanensis	58083	58083	55861	55861	0	+A	Insertion
Pholidota_longipes	Pholidota_ventricosa	58083	58083	55861	55861	0	+C	Insertion
Pholidota_longipes	Pholidota_leveillean, Pholidota_ventricosa, Pholidota_wenshanica, Pholidota_yunnanensis	58084	58098	55861	55861	0	+TATTTATTAAGAAAT	Insertion
Pholidota_longipes	Pholidota_leveillean, Pholidota_wenshanica, Pholidota_yunnanensis	58099	58099	55861	55861	0	+C	Insertion
Pholidota_longipes	Pholidota_articulata, Pholidota_leveillean, Pholidota_ventricosa, Pholidota_wenshanica, Pholidota_yunnanensis	58100	58105	55861	55861	0	+CTATTT	Insertion
Pholidota_longipes	Pholidota_pallida	58181	58184	55930	55930	0	+TTTT	Insertion
Pholidota_longipes	Pholidota_ventricosa	58289	58289	56034	56034	0	+T	Insertion
Pholidota_longipes	Pholidota_ventricosa	60033	60047	57774	57774	0	+AAGATAGATGAAGCT	Insertion	rbcL CDS	-> KIDEA	1435	-> AAG,ATA,GAT,GAA,GCT
Pholidota_longipes	Pholidota_ventricosa	60258	60264	57980	57980	0	+ATACGAT	Insertion
Pholidota_longipes	Pholidota_leveillean, Pholidota_wenshanica, Pholidota_yunnanensis	60567	60574	58282	58282	0	+TTGTATCT	Insertion
Pholidota_longipes	Pholidota_cantonensis	61429	61437	59136	59136	0	+AAAGTATAA	Insertion	accD CDS	E -> ESIK	542	GAA -> GAA,AGT,ATA,AAA
Pholidota_longipes	Pholidota_ventricosa	62328	62333	60026	60026	0	+CCCTTG	Insertion	accD CDS	-> PL	1432	-> CCC,TTG
Pholidota_longipes	Pholidota_articulata, Pholidota_cantonensis, Pholidota_chinensis, Pholidota_imbricata, Pholidota_leveillean, Pholidota_missionariorum, Pholidota_pallida, Pholidota_protracta, Pholidota_ventricosa, Pholidota_wenshanica, Pholidota_yunnanensis	62639	62647	60328	60328	0	+TCCGAGAAA	Insertion
Pholidota_longipes	Pholidota_pallida	62693	62699	60373	60373	0	+ATATAGA	Insertion
Pholidota_longipes	Pholidota_articulata, Pholidota_cantonensis, Pholidota_chinensis, Pholidota_imbricata, Pholidota_leveillean, Pholidota_missionariorum, Pholidota_niana, Pholidota_pallida, Pholidota_protracta, Pholidota_ventricosa, Pholidota_wenshanica, Pholidota_yunnanensis	62951	62951	60624	60624	0	+A	Insertion
Pholidota_longipes	Pholidota_articulata, Pholidota_chinensis	64399	64399	62071	62071	0	+G	Insertion
Pholidota_longipes	Pholidota_cantonensis, Pholidota_imbricata, Pholidota_leveillean, Pholidota_missionariorum, Pholidota_pallida, Pholidota_protracta, Pholidota_ventricosa, Pholidota_wenshanica, Pholidota_yunnanensis	64399	64399	62071	62071	0	+T	Insertion
Pholidota_longipes	Pholidota_articulata, Pholidota_cantonensis, Pholidota_chinensis, Pholidota_imbricata, Pholidota_leveillean, Pholidota_missionariorum, Pholidota_pallida, Pholidota_protracta, Pholidota_ventricosa, Pholidota_wenshanica, Pholidota_yunnanensis	64400	64405	62071	62071	0	+AAAATA	Insertion
Pholidota_longipes	Pholidota_articulata, Pholidota_cantonensis, Pholidota_chinensis, Pholidota_imbricata, Pholidota_leveillean, Pholidota_missionariorum, Pholidota_pallida, Pholidota_ventricosa, Pholidota_wenshanica, Pholidota_yunnanensis	64406	64406	62071	62071	0	+G	Insertion
Pholidota_longipes	Pholidota_protracta	64406	64406	62071	62071	0	+T	Insertion
Pholidota_longipes	Pholidota_articulata, Pholidota_cantonensis, Pholidota_chinensis, Pholidota_imbricata, Pholidota_leveillean, Pholidota_missionariorum, Pholidota_pallida, Pholidota_protracta, Pholidota_ventricosa, Pholidota_wenshanica, Pholidota_yunnanensis	64407	64410	62071	62071	0	+ATTT	Insertion
Pholidota_longipes	Pholidota_imbricata, Pholidota_pallida	64936	64942	62595	62595	0	+GTTCTTG	Insertion
Pholidota_longipes	Pholidota_articulata, Pholidota_chinensis	67247	67248	64890	64890	0	+GA	Insertion
Pholidota_longipes	Pholidota_cantonensis	67550	67552	65187	65187	0	+TTA	Insertion
Pholidota_longipes	Pholidota_cantonensis, Pholidota_imbricata, Pholidota_leveillean, Pholidota_pallida, Pholidota_wenshanica, Pholidota_yunnanensis	67553	67553	65187	65187	0	+T	Insertion
Pholidota_longipes	Pholidota_imbricata, Pholidota_leveillean, Pholidota_pallida, Pholidota_wenshanica, Pholidota_yunnanensis	67554	67554	65187	65187	0	+A	Insertion
Pholidota_longipes	Pholidota_cantonensis	67554	67554	65187	65187	0	+T	Insertion
Pholidota_longipes	Pholidota_ventricosa	67666	67666	65295	65295	0	+A	Insertion
Pholidota_longipes	Pholidota_imbricata, Pholidota_pallida, Pholidota_yunnanensis	67666	67666	65295	65295	0	+C	Insertion
Pholidota_longipes	Pholidota_ventricosa, Pholidota_yunnanensis	67667	67669	65295	65295	0	+ATA	Insertion
Pholidota_longipes	Pholidota_leveillean, Pholidota_wenshanica, Pholidota_yunnanensis	69619	69624	67239	67239	0	+TTTCCT	Insertion
Pholidota_longipes	Pholidota_imbricata, Pholidota_pallida	69955	69961	67564	67564	0	+ATTCATA	Insertion
Pholidota_longipes	Pholidota_articulata, Pholidota_cantonensis, Pholidota_chinensis, Pholidota_imbricata, Pholidota_leveillean, Pholidota_missionariorum, Pholidota_niana, Pholidota_pallida, Pholidota_ventricosa, Pholidota_wenshanica, Pholidota_yunnanensis	70104	70112	67706	67706	0	+TGAAATGAA	Insertion	petL CDS		94
Pholidota_longipes	Pholidota_yunnanensis	70618	70634	68209	68209	0	+TAACAGTAGATACGATT	Insertion
Pholidota_longipes	Pholidota_articulata, Pholidota_cantonensis, Pholidota_chinensis, Pholidota_imbricata, Pholidota_leveillean, Pholidota_missionariorum, Pholidota_pallida, Pholidota_ventricosa, Pholidota_wenshanica, Pholidota_yunnanensis	70652	70656	68226	68226	0	+GTAAA	Insertion
Pholidota_longipes	Pholidota_chinensis	70657	70657	68226	68226	0	+A	Insertion
Pholidota_longipes	Pholidota_articulata, Pholidota_cantonensis, Pholidota_imbricata, Pholidota_leveillean, Pholidota_missionariorum, Pholidota_pallida, Pholidota_ventricosa, Pholidota_wenshanica, Pholidota_yunnanensis	70657	70657	68226	68226	0	+G	Insertion
Pholidota_longipes	Pholidota_articulata, Pholidota_cantonensis, Pholidota_chinensis, Pholidota_imbricata, Pholidota_leveillean, Pholidota_missionariorum, Pholidota_pallida, Pholidota_ventricosa, Pholidota_wenshanica, Pholidota_yunnanensis	70658	70659	68226	68226	0	+AA	Insertion
Pholidota_longipes	Pholidota_articulata, Pholidota_cantonensis, Pholidota_chinensis, Pholidota_imbricata, Pholidota_leveillean, Pholidota_missionariorum, Pholidota_pallida, Pholidota_ventricosa, Pholidota_wenshanica, Pholidota_yunnanensis	70930	70934	68496	68496	0	+TTTGC	Insertion
Pholidota_longipes	Pholidota_ventricosa	71720	71725	69275	69275	0	+ATAGTA	Insertion
Pholidota_longipes	Pholidota_imbricata	71882	71889	69431	69431	0	+TTTTTTTT	Insertion
Pholidota_longipes	Pholidota_imbricata, Pholidota_missionariorum	71890	71890	69431	69431	0	+A	Insertion
Pholidota_longipes	Pholidota_cantonensis, Pholidota_leveillean, Pholidota_missionariorum, Pholidota_wenshanica, Pholidota_yunnanensis	71905	71909	69445	69445	0	+GGTTC	Insertion
Pholidota_longipes	Pholidota_imbricata	72321	72327	69856	69856	0	+ATTTTAG	Insertion
Pholidota_longipes	Pholidota_ventricosa	73694	73701	71222	71222	0	+TCTAATTA	Insertion
Pholidota_longipes	Pholidota_imbricata	73879	73885	71399	71399	0	+ATCTCAA	Insertion
Pholidota_longipes	Pholidota_protracta	74042	74046	71555	71555	0	+AAAAA	Insertion
Pholidota_longipes	Pholidota_chinensis, Pholidota_leveillean, Pholidota_missionariorum, Pholidota_protracta, Pholidota_ventricosa, Pholidota_wenshanica, Pholidota_yunnanensis	74047	74050	71555	71555	0	+AAAA	Insertion
Pholidota_longipes	Pholidota_chinensis, Pholidota_leveillean, Pholidota_protracta, Pholidota_ventricosa, Pholidota_wenshanica, Pholidota_yunnanensis	74051	74051	71555	71555	0	+A	Insertion
Pholidota_longipes	Pholidota_chinensis, Pholidota_leveillean, Pholidota_missionariorum, Pholidota_protracta, Pholidota_ventricosa, Pholidota_wenshanica, Pholidota_yunnanensis	74052	74052	71555	71555	0	+A	Insertion
[truncated: 5,784 more rows]
